# Supplementary material for: RNA sequencing analysis of human podocytes reveals glucocorticoid regulated gene networks targeting non-immune pathways
Source: Sci Rep. 2016 Oct 24;6:35671. doi: 10.1038/srep35671 (PMC5075905; doi:10.1038/srep35671)
Supplement: Supplementary Table 1 [file srep35671-s2.xls]

## Sheet: Supplementary Table 1
Supplementary Table 1 List of differentially expressed genes identified from RNA-seq in dexamethasone-treated human podocytes.
EnsemblGeneID	GeneType	GeneSymbol	GeneName	EntrezGeneID	GeneLength	CL1_logFC	CL2_logFC	CL3_logFC	logFC	PValue	FDR	Cluster
ENSG00000091129	protein_coding	NRCAM	neuronal cell adhesion molecule	4897	309094	2.08227	2.0857	2.26958	2.14578	1.98801e-179	2.7011e-175	5
ENSG00000109321	protein_coding	AREG	amphiregulin	374	9875	4.4267	5.61755	4.19794	4.74806	1.07579e-109	7.3084e-106	5
ENSG00000278309	lincRNA	RP11-102K13.5		NA	5962	3.60736	2.874	2.83154	3.08172	3.58071e-105	1.62171e-101	5
ENSG00000163395	protein_coding	IGFN1	immunoglobulin-like and fibronectin type III domain containing 1	91156	38127	-1.92458	-1.76396	-1.82894	-1.83066	5.70247e-103	1.93698e-99	1
ENSG00000165092	protein_coding	ALDH1A1	aldehyde dehydrogenase 1 family, member A1	216	179780	2.65452	2.30339	1.91817	2.33442	1.41168e-83	3.83611e-80	5
ENSG00000108691	protein_coding	CCL2	chemokine (C-C motif) ligand 2	6347	1918	-1.21004	-1.17067	-1.37695	-1.25527	3.06015e-72	6.92971e-69	1
ENSG00000185565	protein_coding	LSAMP	limbic system-associated membrane protein	4045	1337026	-2.03089	-1.98097	-2.36484	-2.1046	3.48908e-71	6.77229e-68	1
ENSG00000115041	protein_coding	KCNIP3	Kv channel interacting protein 3, calsenilin	30818	88779	1.52726	1.24557	1.71497	1.49609	3.71161e-66	6.30371e-63	5
ENSG00000011465	protein_coding	DCN	decorin	1634	42639	1.68233	1.63288	1.46592	1.59387	2.39661e-65	3.61808e-62	5
ENSG00000095752	protein_coding	IL11	interleukin 11	3589	6074	-1.74914	-1.31438	-1.78441	-1.6217	1.422e-64	1.93207e-61	1
ENSG00000113083	protein_coding	LOX	lysyl oxidase	4015	15090	1.64169	1.77883	1.26407	1.55793	3.37573e-61	4.16964e-58	5
ENSG00000150764	protein_coding	DIXDC1	DIX domain containing 1	85458	95440	1.3318	1.93413	1.89929	1.72223	1.08114e-59	1.22412e-56	5
ENSG00000173432	protein_coding	SAA1	serum amyloid A1	6288	3803	1.63047	2.36938	2.40684	2.13484	2.79895e-55	2.92533e-52	5
ENSG00000099860	protein_coding	GADD45B	growth arrest and DNA-damage-inducible, beta	4616	2137	1.22305	1.03011	1.35493	1.2033	4.81219e-55	4.67023e-52	5
ENSG00000101198	protein_coding	NKAIN4	Na+/K+ transporting ATPase interacting 4	128414	31910	-2.39028	-1.81663	-1.59026	-1.88252	5.89166e-54	5.33666e-51	1
ENSG00000173930	protein_coding	SLCO4C1	solute carrier organic anion transporter family, member 4C1	353189	62563	1.44977	1.41019	1.63411	1.46896	1.12664e-53	9.56728e-51	5
ENSG00000148600	protein_coding	CDHR1	cadherin-related family member 1	92211	24967	1.63651	2.12999	2.63019	2.13143	3.38763e-53	2.70751e-50	5
ENSG00000185950	protein_coding	IRS2	insulin receptor substrate 2	8660	33870	1.45653	1.82912	1.26924	1.51481	4.0032e-52	3.02175e-49	5
ENSG00000169891	protein_coding	REPS2	RALBP1 associated Eps domain containing 2	9185	206589	1.85438	1.64958	1.50841	1.67341	6.33258e-52	4.52846e-49	5
ENSG00000134339	protein_coding	SAA2	serum amyloid A2	6289	9420	1.40604	1.17267	1.78174	1.46661	2.98511e-51	2.02793e-48	5
ENSG00000096060	protein_coding	FKBP5	FK506 binding protein 5	2289	154998	1.89485	2.66288	3.13274	2.55993	9.64925e-51	6.24307e-48	5
ENSG00000152779	protein_coding	SLC16A12	solute carrier family 16, member 12	387700	126342	1.32308	2.01692	1.63245	1.65485	1.83487e-48	1.1332e-45	5
ENSG00000106772	protein_coding	PRUNE2	prune homolog 2 (Drosophila)	158471	294711	0.982641	1.22739	1.01272	1.07055	2.58945e-48	1.52969e-45	5
ENSG00000169851	protein_coding	PCDH7	protocadherin 7	5099	426390	1.8511	1.33702	2.01615	1.75505	1.18074e-47	6.68447e-45	5
ENSG00000075213	protein_coding	SEMA3A	sema domain, immunoglobulin domain (Ig), short basic domain, secreted, (semaphorin) 3A	10371	536947	-1.01949	-1.1153	-1.16779	-1.10016	5.45372e-46	2.96399e-43	1
ENSG00000107562	protein_coding	CXCL12	chemokine (C-X-C motif) ligand 12	6387	16328	-1.64219	-2.00449	-1.27721	-1.65891	1.23237e-45	6.44009e-43	1
ENSG00000005102	protein_coding	MEOX1	mesenchyme homeobox 1	4222	21566	-1.70594	-1.19116	-1.47007	-1.47121	2.09133e-44	1.0524e-41	1
ENSG00000147394	protein_coding	ZNF185	zinc finger protein 185 (LIM domain)	7739	59038	0.889547	1.00659	0.863063	0.919755	2.23739e-43	1.08569e-40	5
ENSG00000135678	protein_coding	CPM	carboxypeptidase M	1368	129373	1.27382	1.05393	1.22877	1.18417	2.21359e-42	1.03711e-39	5
ENSG00000106799	protein_coding	TGFBR1	transforming growth factor, beta receptor 1	7046	50154	1.0644	1.2728	1.5722	1.30278	6.34058e-42	2.87165e-39	5
ENSG00000130513	protein_coding	GDF15	growth differentiation factor 15	9518	14445	-1.05722	-0.870054	-1.22201	-1.04996	2.42757e-41	1.06398e-38	1
ENSG00000119938	protein_coding	PPP1R3C	protein phosphatase 1, regulatory subunit 3C	5507	4612	1.12276	1.46828	1.73561	1.45186	1.66797e-39	7.08209e-37	5
ENSG00000168685	protein_coding	IL7R	interleukin 7 receptor	3575	26908	1.17419	1.49261	1.72206	1.50756	3.38859e-39	1.39518e-36	5
ENSG00000167772	protein_coding	ANGPTL4	angiopoietin-like 4	51129	11084	1.17409	2.03261	1.74263	1.6527	7.46438e-39	2.9829e-36	5
ENSG00000179542	protein_coding	SLITRK4	SLIT and NTRK-like family, member 4	139065	12987	1.44195	1.04058	1.32508	1.26249	9.77724e-39	3.79552e-36	5
ENSG00000163121	protein_coding	NEURL3	neuralized E3 ubiquitin protein ligase 3	93082	10466	-1.72215	-1.41979	-1.54794	-1.54971	1.82186e-37	6.87601e-35	1
ENSG00000090539	protein_coding	CHRD	chordin	8646	10663	1.1404	1.34635	1.04053	1.17866	3.61276e-37	1.32667e-34	5
ENSG00000088448	protein_coding	ANKRD10	ankyrin repeat domain 10	55608	36529	-0.878004	-0.852187	-0.867626	-0.866109	2.32197e-36	8.30227e-34	1
ENSG00000049249	protein_coding	TNFRSF9	tumor necrosis factor receptor superfamily, member 9	3604	27271	-1.29789	-1.04615	-1.56541	-1.29968	1.06006e-35	3.69307e-33	1
ENSG00000134243	protein_coding	SORT1	sortilin 1	6272	88383	0.939037	0.936007	1.17845	1.01775	3.05733e-35	1.0385e-32	5
ENSG00000106366	protein_coding	SERPINE1	serpin peptidase inhibitor, clade E (nexin, plasminogen activator inhibitor type 1), member 1	5054	12177	1.67687	1.74231	1.3185	1.57937	6.71939e-35	2.22674e-32	5
ENSG00000256235	protein_coding	SMIM3	small integral membrane protein 3	85027	18788	1.14249	0.902417	1.08408	1.04568	8.62064e-35	2.78878e-32	5
ENSG00000114251	protein_coding	WNT5A	wingless-type MMTV integration site family, member 5A	7474	24230	0.917763	1.31096	0.917494	1.04905	1.63792e-34	5.17544e-32	5
ENSG00000178773	protein_coding	CPNE7	copine VII	27132	21478	0.937009	1.14126	1.31647	1.12519	2.13109e-34	6.58071e-32	5
ENSG00000197375	protein_coding	SLC22A5	solute carrier family 22 (organic cation/carnitine transporter), member 5	6584	25862	1.36431	0.938491	0.934618	1.08131	2.23626e-34	6.752e-32	5
ENSG00000133083	protein_coding	DCLK1	doublecortin-like kinase 1	9201	362654	0.995036	1.06152	0.992209	1.01713	2.64091e-34	7.80043e-32	5
ENSG00000263961	protein_coding	C1orf186	chromosome 1 open reading frame 186	440712	65228	0.834012	1.26977	1.3462	1.14466	3.66925e-34	1.06073e-31	5
ENSG00000179094	protein_coding	PER1	period circadian clock 1	5187	16034	1.67465	1.09076	1.80412	1.52469	9.69619e-34	2.74463e-31	5
ENSG00000136244	protein_coding	IL6	interleukin 6	3569	6118	-0.962429	-0.756108	-0.973375	-0.898191	5.59596e-33	1.55168e-30	1
ENSG00000147573	protein_coding	TRIM55	tripartite motif containing 55	84675	48591	-1.041	-1.06936	-1.44607	-1.19802	1.6956e-32	4.60762e-30	1
ENSG00000113389	protein_coding	NPR3	natriuretic peptide receptor 3	4883	102654	1.70951	1.294	2.40313	1.77926	2.28556e-32	6.089e-30	5
ENSG00000133106	protein_coding	EPSTI1	epithelial stromal interaction 1 (breast)	94240	105883	1.09556	1.23159	1.4137	1.25261	1.29076e-31	3.3726e-29	5
ENSG00000121039	protein_coding	RDH10	retinol dehydrogenase 10 (all-trans)	157506	30669	-1.16335	-0.746017	-1.17783	-1.02359	2.63365e-31	6.75159e-29	1
ENSG00000120129	protein_coding	DUSP1	dual specificity phosphatase 1	1843	3105	0.759207	0.957505	0.964178	0.894007	2.90591e-31	7.3116e-29	5
ENSG00000156466	protein_coding	GDF6	growth differentiation factor 6	392255	18462	1.53999	1.18195	1.92247	1.58175	3.42354e-31	8.45739e-29	5
ENSG00000157514	protein_coding	TSC22D3	TSC22 domain family, member 3	1831	64121	1.63132	1.0925	1.98316	1.56951	4.6754e-31	1.13437e-28	5
ENSG00000120937	protein_coding	NPPB	natriuretic peptide B	4879	1467	-1.07543	-1.00796	-0.717946	-0.927555	1.07471e-30	2.56176e-28	1
ENSG00000156510	protein_coding	HKDC1	hexokinase domain containing 1	80201	47256	-0.791926	-0.684314	-0.87445	-0.782686	1.1437e-30	2.67923e-28	1
ENSG00000214517	protein_coding	PPME1	protein phosphatase methylesterase 1	51400	83604	1.03793	0.789271	1.17263	0.99942	1.61107e-30	3.7101e-28	5
ENSG00000001626	protein_coding	CFTR	cystic fibrosis transmembrane conductance regulator (ATP-binding cassette sub-family C, member 7)	1080	250187	-1.24055	-1.10143	-1.67936	-1.33816	1.72099e-30	3.89719e-28	1
ENSG00000079337	protein_coding	RAPGEF3	Rap guanine nucleotide exchange factor (GEF) 3	10411	36368	-0.745112	-0.719196	-0.925385	-0.796465	5.03432e-30	1.12133e-27	1
ENSG00000165887	protein_coding	ANKRD2	ankyrin repeat domain 2 (stretch responsive muscle)	26287	11385	1.81909	1.058	1.66765	1.59339	8.26177e-30	1.81053e-27	5
ENSG00000158246	protein_coding	FAM46B	family with sequence similarity 46, member B	115572	7816	1.27961	1.05239	1.32101	1.23855	5.19977e-29	1.12142e-26	5
ENSG00000176771	protein_coding	NCKAP5	NCK-associated protein 5	344148	896664	-1.22234	-1.19837	-1.52268	-1.30192	6.81905e-29	1.44766e-26	1
ENSG00000183287	protein_coding	CCBE1	collagen and calcium binding EGF domains 1	147372	266440	0.951728	0.916889	1.08956	0.979949	2.00239e-28	4.18561e-26	5
ENSG00000154734	protein_coding	ADAMTS1	ADAM metallopeptidase with thrombospondin type 1 motif, 1	9510	9662	-0.877726	-0.753012	-0.939763	-0.85663	4.19372e-28	8.63335e-26	1
ENSG00000102452	protein_coding	NALCN	sodium leak channel, non-selective	259232	362716	1.1825	2.08098	1.55813	1.61738	1.36522e-27	2.76853e-25	5
ENSG00000168621	protein_coding	GDNF	glial cell derived neurotrophic factor	2668	27009	-0.840082	-0.919402	-0.980244	-0.913329	1.53851e-27	3.07408e-25	1
ENSG00000228262	lincRNA	LINC01320	long intergenic non-protein coding RNA 1320	102723646	60652	0.987494	1.10115	1.09963	1.06595	2.54031e-27	5.0022e-25	5
ENSG00000168672	protein_coding	FAM84B	family with sequence similarity 84, member B	157638	5951	-0.685863	-0.782741	-0.794533	-0.754893	2.65018e-27	5.14401e-25	1
ENSG00000157551	protein_coding	KCNJ15	potassium inwardly-rectifying channel, subfamily J, member 15	3772	150323	0.910896	1.19512	1.04495	1.05297	7.42506e-27	1.42091e-24	5
ENSG00000189221	protein_coding	MAOA	monoamine oxidase A	4128	91917	1.35358	1.37289	2.11644	1.62328	9.72795e-27	1.83574e-24	5
ENSG00000176595	protein_coding	KBTBD11	kelch repeat and BTB (POZ) domain containing 11	9920	33058	0.963698	0.854042	0.809133	0.877738	1.48677e-26	2.76722e-24	5
ENSG00000178573	protein_coding	MAF	v-maf avian musculoaponeurotic fibrosarcoma oncogene homolog	4094	14871	-1.14311	-0.797542	-0.905192	-0.929327	1.8455e-26	3.38848e-24	1
ENSG00000112576	protein_coding	CCND3	cyclin D3	896	115424	0.640713	0.94558	1.02416	0.869361	2.03594e-26	3.6883e-24	5
ENSG00000104081	protein_coding	BMF	Bcl2 modifying factor	90427	21002	-1.2668	-0.98555	-0.979867	-1.07496	2.28368e-26	4.08268e-24	1
ENSG00000019186	protein_coding	CYP24A1	cytochrome P450, family 24, subfamily A, polypeptide 1	1591	20524	-0.788896	-1.32527	-1.57307	-1.22866	4.2502e-26	7.49967e-24	1
ENSG00000100342	protein_coding	APOL1	apolipoprotein L, 1	8542	14520	1.1137	0.624351	1.04631	0.943732	5.62028e-26	9.79009e-24	5
ENSG00000269113	protein_coding	TRABD2B	TraB domain containing 2B	388630	236367	1.23241	1.17734	1.57334	1.31297	6.2405e-26	1.07329e-23	5
ENSG00000078269	protein_coding	SYNJ2	synaptojanin 2	8871	117289	-0.606799	-0.791891	-0.781063	-0.724945	7.30629e-26	1.24088e-23	1
ENSG00000002587	protein_coding	HS3ST1	heparan sulfate (glucosamine) 3-O-sulfotransferase 1	9957	36615	-1.32797	-1.12216	-1.08494	-1.1817	8.04291e-26	1.34912e-23	1
ENSG00000109846	protein_coding	CRYAB	crystallin, alpha B	1410	15157	1.45584	2.68794	3.17858	2.44679	1.97002e-25	3.26423e-23	5
ENSG00000188060	protein_coding	RAB42	RAB42, member RAS oncogene family	115273	3243	0.886864	1.22573	0.847565	0.984884	8.03499e-25	1.31532e-22	5
ENSG00000028277	protein_coding	POU2F2	POU class 2 homeobox 2	5452	110475	-0.999886	-0.726638	-1.1791	-0.977357	1.01544e-24	1.64248e-22	1
ENSG00000067082	protein_coding	KLF6	Kruppel-like factor 6	1316	9285	0.933884	0.859278	0.684349	0.826133	1.9433e-24	3.10631e-22	5
ENSG00000237975	antisense	FLG-AS1	FLG antisense RNA 1	339400	198567	-0.906938	-1.16603	-1.23056	-1.08161	2.10959e-24	3.33291e-22	1
ENSG00000013297	protein_coding	CLDN11	claudin 11	5010	441515	-0.940972	-1.05321	-1.40746	-1.18262	2.58905e-24	4.04338e-22	1
ENSG00000163171	protein_coding	CDC42EP3	CDC42 effector protein (Rho GTPase binding) 3	10602	96586	0.729471	0.636323	0.780903	0.715836	3.51962e-24	5.43421e-22	5
ENSG00000189252	protein_coding	SPANXN3	SPANX family, member N3	139067	8740	1.93019	1.51922	1.04035	1.54138	3.57817e-24	5.46254e-22	5
ENSG00000206195	processed_transcript	AP000525.9		NA	45025	-0.899135	-0.590232	-0.78749	-0.754638	6.80726e-24	1.02767e-21	1
ENSG00000162616	protein_coding	DNAJB4	DnaJ (Hsp40) homolog, subfamily B, member 4	11080	38789	0.907088	0.599362	1.08585	0.869407	1.42752e-23	2.13139e-21	5
ENSG00000104951	protein_coding	IL4I1	interleukin 4 induced 1	259307	39885	-0.883812	-0.904827	-1.2866	-1.00102	1.81089e-23	2.67441e-21	1
ENSG00000212724	protein_coding	KRTAP2-3	keratin associated protein 2-3	85294	874	-1.40765	-0.78333	-1.33262	-1.17179	2.22484e-23	3.25041e-21	1
ENSG00000100628	protein_coding	ASB2	ankyrin repeat and SOCS box containing 2	51676	42638	-1.56525	-0.95111	-1.97044	-1.48274	2.55675e-23	3.69559e-21	1
ENSG00000162692	protein_coding	VCAM1	vascular cell adhesion molecule 1	7412	19303	-1.03532	-0.764176	-0.623321	-0.815683	2.76144e-23	3.94944e-21	1
ENSG00000197915	protein_coding	HRNR	hornerin	388697	12111	-1.24501	-1.02848	-1.59688	-1.29561	4.86364e-23	6.88357e-21	1
ENSG00000114107	protein_coding	CEP70	centrosomal protein 70kDa	80321	100194	1.39621	0.778241	1.26644	1.1445	4.96111e-23	6.94913e-21	5
ENSG00000139508	protein_coding	SLC46A3	solute carrier family 46, member 3	283537	18906	1.51899	0.906875	1.90507	1.45247	6.67885e-23	9.25975e-21	5
ENSG00000154736	protein_coding	ADAMTS5	ADAM metallopeptidase with thrombospondin type 1 motif, 5	11096	48601	-1.10883	-0.661679	-1.11661	-0.962274	7.57333e-23	1.03938e-20	1
ENSG00000125266	protein_coding	EFNB2	ephrin-B2	1948	45383	0.760059	0.975949	0.595525	0.775563	7.76286e-23	1.05474e-20	5
ENSG00000106617	protein_coding	PRKAG2	protein kinase, AMP-activated, gamma 2 non-catalytic subunit	51422	321014	1.28448	0.685362	0.889509	0.953377	1.04436e-22	1.40493e-20	5
ENSG00000118515	protein_coding	SGK1	serum/glucocorticoid regulated kinase 1	6446	148866	0.843743	1.61367	0.997648	1.14964	1.87131e-22	2.4927e-20	5
ENSG00000122861	protein_coding	PLAU	plasminogen activator, urokinase	5328	8320	-0.990686	-0.836219	-1.55117	-1.12551	2.54416e-22	3.35607e-20	1
ENSG00000121858	protein_coding	TNFSF10	tumor necrosis factor (ligand) superfamily, member 10	8743	17999	-0.940401	-0.747864	-1.32733	-1.00329	2.58086e-22	3.37175e-20	1
ENSG00000158234	protein_coding	FAIM	Fas apoptotic inhibitory molecule	55179	24770	1.19956	0.873999	0.905435	0.998976	2.96731e-22	3.8397e-20	5
ENSG00000026297	protein_coding	RNASET2	ribonuclease T2	8635	27687	0.668711	0.922306	1.17394	0.92927	3.84406e-22	4.92729e-20	5
ENSG00000010278	protein_coding	CD9	CD9 molecule	928	38556	0.793587	0.811588	0.568306	0.718071	1.97576e-21	2.50885e-19	5
ENSG00000188064	protein_coding	WNT7B	wingless-type MMTV integration site family, member 7B	7477	56767	-0.566454	-0.643684	-0.827089	-0.679657	2.06975e-21	2.60387e-19	1
ENSG00000125965	protein_coding	GDF5	growth differentiation factor 5	8200	21399	-0.971633	-0.791713	-0.769776	-0.856129	2.38763e-21	2.97621e-19	1
ENSG00000128335	protein_coding	APOL2	apolipoprotein L, 2	23780	13751	0.813323	0.597589	1.07984	0.832202	5.83346e-21	7.20539e-19	5
ENSG00000128510	protein_coding	CPA4	carboxypeptidase A4	51200	31046	-0.934232	-0.747111	-0.560774	-0.747646	6.28258e-21	7.69021e-19	1
ENSG00000182985	protein_coding	CADM1	cell adhesion molecule 1	23705	335739	-0.687393	-1.0996	-0.678468	-0.822803	6.95051e-21	8.43183e-19	1
ENSG00000138356	protein_coding	AOX1	aldehyde oxidase 1	316	91196	0.646963	0.719379	0.54215	0.633925	9.85563e-21	1.18503e-18	5
ENSG00000272872	sense_intronic	LL22NC03-N14H11.1		NA	693	-0.888472	-0.710831	-0.853808	-0.812409	1.23891e-20	1.46374e-18	1
ENSG00000080823	protein_coding	MOK	MOK protein kinase	5891	80700	-0.813977	-0.507203	-0.814948	-0.715472	1.2314e-20	1.46374e-18	1
ENSG00000163659	protein_coding	TIPARP	TCDD-inducible poly(ADP-ribose) polymerase	25976	33535	0.536436	0.870403	0.706636	0.705599	1.35596e-20	1.58823e-18	5
ENSG00000170624	protein_coding	SGCD	sarcoglycan, delta (35kDa dystrophin-associated glycoprotein)	6444	897444	0.738896	0.917054	0.906239	0.852559	1.7923e-20	2.08137e-18	5
ENSG00000219507	processed_pseudogene	FTH1P8	ferritin, heavy polypeptide 1 pseudogene 8	NA	513	0.929078	0.692173	0.821917	0.814572	1.85774e-20	2.13908e-18	5
ENSG00000110944	protein_coding	IL23A	interleukin 23, alpha subunit p19	51561	6236	-0.819388	-1.27169	-1.56894	-1.27988	3.46757e-20	3.92968e-18	1
ENSG00000204531	protein_coding	POU5F1	POU class 5 homeobox 1	5460	16394	0.854245	1.35279	1.52711	1.24702	3.47068e-20	3.92968e-18	5
ENSG00000085117	protein_coding	CD82	CD82 molecule	3732	55936	-0.669543	-0.602313	-0.667991	-0.646883	3.63608e-20	4.08293e-18	1
ENSG00000175592	protein_coding	FOSL1	FOS-like antigen 1	8061	8524	-0.723894	-0.552757	-0.9609	-0.744236	3.79321e-20	4.21361e-18	1
ENSG00000139289	protein_coding	PHLDA1	pleckstrin homology-like domain, family A, member 1	22822	8485	-0.837892	-0.715925	-1.37243	-0.972122	3.81449e-20	4.21361e-18	1
ENSG00000234975	processed_pseudogene	FTH1P2	ferritin, heavy polypeptide 1 pseudogene 2	NA	411	0.765525	0.63987	0.853139	0.753708	3.95684e-20	4.33561e-18	5
ENSG00000232187	processed_pseudogene	FTH1P7	ferritin, heavy polypeptide 1 pseudogene 7	NA	551	0.756313	0.630286	0.831413	0.740188	5.82576e-20	6.33237e-18	5
ENSG00000155850	protein_coding	SLC26A2	solute carrier family 26 (anion exchanger), member 2	1836	32718	0.754319	0.612485	1.09532	0.821391	7.37173e-20	7.94918e-18	5
ENSG00000143502	protein_coding	SUSD4	sushi domain containing 4	55061	143383	-0.963789	-0.705616	-1.35595	-0.995886	7.946e-20	8.50097e-18	1
ENSG00000180332	protein_coding	KCTD4	potassium channel tetramerization domain containing 4	386618	1864	-0.968346	-0.691181	-1.02346	-0.885728	1.06621e-19	1.13177e-17	1
ENSG00000139132	protein_coding	FGD4	FYVE, RhoGEF and PH domain containing 4	121512	246521	0.907551	0.680043	0.725593	0.772664	1.40124e-19	1.47587e-17	5
ENSG00000127863	protein_coding	TNFRSF19	tumor necrosis factor receptor superfamily, member 19	55504	105734	-0.507447	-0.623141	-0.679674	-0.603636	2.37516e-19	2.4824e-17	1
ENSG00000151327	protein_coding	FAM177A1	family with sequence similarity 177, member A1	283635	68223	0.754918	0.498632	0.65809	0.638846	2.40816e-19	2.49768e-17	5
ENSG00000128016	protein_coding	ZFP36	ZFP36 ring finger protein	7538	2599	0.781531	0.942399	0.910662	0.881628	6.05736e-19	6.23496e-17	5
ENSG00000013293	protein_coding	SLC7A14	solute carrier family 7, member 14	57709	126490	-1.57365	-1.1509	-2.78414	-1.80184	6.24211e-19	6.32922e-17	1
ENSG00000108854	protein_coding	SMURF2	SMAD specific E3 ubiquitin protein ligase 2	64750	119773	-0.745306	-0.505827	-0.89515	-0.715973	6.21732e-19	6.32922e-17	1
ENSG00000114315	protein_coding	HES1	hes family bHLH transcription factor 1	3280	2587	-1.4852	-1.12202	-0.891894	-1.16385	7.58281e-19	7.63168e-17	1
ENSG00000149596	protein_coding	JPH2	junctophilin 2	57158	75883	0.757441	1.61699	1.62692	1.3162	1.18685e-18	1.18572e-16	5
ENSG00000120708	protein_coding	TGFBI	transforming growth factor, beta-induced, 68kDa	7045	34923	-1.03131	-1.12609	-0.680407	-0.945838	1.29484e-18	1.28416e-16	1
ENSG00000112297	protein_coding	AIM1	absent in melanoma 1	202	58596	0.92891	0.921351	0.938248	0.936034	1.31164e-18	1.29139e-16	5
ENSG00000130164	protein_coding	LDLR	low density lipoprotein receptor	3949	44454	0.50738	0.793835	0.644338	0.649234	1.39129e-18	1.35996e-16	5
ENSG00000169031	protein_coding	COL4A3	collagen, type IV, alpha 3 (Goodpasture antigen)	1285	150227	1.03459	0.796711	1.29164	1.0873	1.52891e-18	1.48381e-16	5
ENSG00000132561	protein_coding	MATN2	matrilin 2	4147	167876	-0.621184	-0.669661	-1.06357	-0.783768	1.75651e-18	1.69261e-16	1
ENSG00000204528	sense_intronic	PSORS1C3	psoriasis susceptibility 1 candidate 3 (non-protein coding)	100130889	4164	0.902478	1.23717	1.02753	1.06146	1.82225e-18	1.74358e-16	5
ENSG00000129757	protein_coding	CDKN1C	cyclin-dependent kinase inhibitor 1C (p57, Kip2)	1028	2668	-1.08981	-1.06762	-0.592984	-0.921029	1.87424e-18	1.78079e-16	1
ENSG00000070404	protein_coding	FSTL3	follistatin-like 3 (secreted glycoprotein)	10272	7025	0.552082	0.845552	0.760975	0.719919	1.92827e-18	1.8194e-16	5
ENSG00000164465	protein_coding	DCBLD1	discoidin, CUB and LCCL domain containing 1	285761	116041	0.492369	0.944846	0.819104	0.753867	2.21669e-18	2.07711e-16	5
ENSG00000164949	protein_coding	GEM	GTP binding protein overexpressed in skeletal muscle	2669	13097	-1.18377	-0.798855	-1.15156	-1.04634	4.18086e-18	3.89078e-16	1
ENSG00000147592	protein_coding	LACTB2	lactamase, beta 2	51110	33856	0.696569	0.733152	0.645569	0.69301	8.16762e-18	7.54921e-16	5
ENSG00000162849	protein_coding	KIF26B	kinesin family member 26B	55083	554446	0.713463	0.908954	0.651591	0.759889	8.32521e-18	7.64288e-16	5
ENSG00000160209	protein_coding	PDXK	pyridoxal (pyridoxine, vitamin B6) kinase	8566	43213	0.628826	0.542619	0.785671	0.652481	9.17371e-18	8.36531e-16	5
ENSG00000156265	protein_coding	MAP3K7CL	MAP3K7 C-terminal like	56911	98418	-0.600908	-0.752686	-0.782867	-0.708269	1.04031e-17	9.36072e-16	1
ENSG00000108582	protein_coding	CPD	carboxypeptidase D	1362	91084	0.692557	0.589985	0.570431	0.617932	1.03642e-17	9.36072e-16	5
ENSG00000100292	protein_coding	HMOX1	heme oxygenase (decycling) 1	3162	13853	-0.730931	-0.770546	-0.542005	-0.683833	1.20007e-17	1.07272e-15	1
ENSG00000183876	protein_coding	ARSI	arylsulfatase family, member I	340075	42964	-0.923535	-0.859201	-0.583714	-0.792057	1.22561e-17	1.08839e-15	1
ENSG00000166689	protein_coding	PLEKHA7	pleckstrin homology domain containing, family A member 7	144100	236148	0.80087	1.10099	0.980093	0.95585	1.42733e-17	1.2593e-15	5
ENSG00000135048	protein_coding	TMEM2	transmembrane protein 2	23670	133324	0.56766	1.00661	0.775645	0.783251	1.68604e-17	1.47795e-15	5
ENSG00000143507	protein_coding	DUSP10	dual specificity phosphatase 10	11221	40756	-0.766931	-0.450069	-0.695754	-0.639521	1.76716e-17	1.53912e-15	1
ENSG00000275993	protein_coding	CU639417.1		102724428	12600	0.748508	0.611815	0.802491	0.721091	1.79556e-17	1.5539e-15	5
ENSG00000169908	protein_coding	TM4SF1	transmembrane 4 L six family member 1	4071	8843	-0.783881	-0.482236	-0.605498	-0.623849	2.03204e-17	1.74743e-15	1
ENSG00000253368	protein_coding	TRNP1	TMF1-regulated nuclear protein 1	388610	7191	0.511596	1.02912	0.72204	0.754542	2.13494e-17	1.82437e-15	5
ENSG00000169122	protein_coding	FAM110B	family with sequence similarity 110, member B	90362	209770	-1.361	-1.09878	-0.707807	-1.06209	2.50071e-17	2.11038e-15	1
ENSG00000174792	protein_coding	C4orf26	chromosome 4 open reading frame 26	152816	9837	-1.10074	-0.618932	-1.36401	-1.03598	2.48714e-17	2.11038e-15	1
ENSG00000118785	protein_coding	SPP1	secreted phosphoprotein 1	6696	7776	-1.17252	-0.621799	-1.42354	-1.07252	2.55263e-17	2.1409e-15	1
ENSG00000156804	protein_coding	FBXO32	F-box protein 32	114907	43317	-1.41637	-1.19837	-0.814636	-1.11746	2.62919e-17	2.19158e-15	1
ENSG00000151726	protein_coding	ACSL1	acyl-CoA synthetase long-chain family member 1	2180	71223	0.465673	0.627465	0.582269	0.559246	2.99587e-17	2.482e-15	5
ENSG00000107796	protein_coding	ACTA2	actin, alpha 2, smooth muscle, aorta	59	56316	0.835065	0.71839	1.51327	1.02928	4.09521e-17	3.37222e-15	5
ENSG00000175567	protein_coding	UCP2	uncoupling protein 2 (mitochondrial, proton carrier)	7351	8640	0.719657	0.625335	0.568506	0.639306	4.7541e-17	3.8912e-15	5
ENSG00000197444	protein_coding	OGDHL	oxoglutarate dehydrogenase-like	55753	27736	-1.24967	-0.793151	-1.04169	-1.01856	5.09419e-17	4.14459e-15	1
ENSG00000023445	protein_coding	BIRC3	baculoviral IAP repeat containing 3	330	21953	0.895245	0.785581	0.444113	0.709013	6.13272e-17	4.95983e-15	5
ENSG00000142178	protein_coding	SIK1	salt-inducible kinase 1	150094	12613	0.730788	0.761397	0.910671	0.813308	7.13347e-17	5.73506e-15	5
ENSG00000174306	protein_coding	ZHX3	zinc fingers and homeoboxes 3	23051	139224	0.480386	0.789701	0.603888	0.62456	8.3944e-17	6.7091e-15	5
ENSG00000149380	protein_coding	P4HA3	prolyl 4-hydroxylase, alpha polypeptide III	283208	75856	0.94362	0.797214	0.765655	0.837615	1.12084e-16	8.90579e-15	5
ENSG00000103888	protein_coding	CEMIP	cell migration inducing protein, hyaluronan binding	57214	172433	-1.37211	-1.16147	-0.632688	-1.05298	1.24155e-16	9.78683e-15	1
ENSG00000152137	protein_coding	HSPB8	heat shock 22kDa protein 8	26353	42489	0.471592	0.658145	0.648471	0.593823	1.24613e-16	9.78683e-15	5
ENSG00000213626	protein_coding	LBH	limb bud and heart development	81606	92199	0.491938	0.656535	0.756055	0.634941	1.26625e-16	9.8877e-15	5
ENSG00000163735	protein_coding	CXCL5	chemokine (C-X-C motif) ligand 5	6374	3137	1.13718	1.8383	0.743656	1.24075	1.28437e-16	9.97188e-15	5
ENSG00000173212	protein_coding	MAB21L3	mab-21-like 3 (C. elegans)	126868	23485	-1.79229	-0.80555	-1.43837	-1.36988	1.46855e-16	1.1337e-14	1
ENSG00000161011	protein_coding	SQSTM1	sequestosome 1	8878	31680	-0.711705	-0.60958	-0.589973	-0.637071	1.59258e-16	1.22251e-14	1
ENSG00000225210	transcribed_processed_pseudogene	DUXAP10	double homeobox A pseudogene 10	503639	52954	-0.802539	-0.44753	-0.709219	-0.647721	1.72568e-16	1.31724e-14	1
ENSG00000255103	protein_coding	KIAA0754	KIAA0754	643314	6003	-0.596002	-0.530315	-0.95909	-0.692094	2.65604e-16	2.01607e-14	1
ENSG00000125384	protein_coding	PTGER2	prostaglandin E receptor 2 (subtype EP2), 53kDa	5732	14301	0.825968	1.87662	1.83453	1.50555	2.96785e-16	2.24023e-14	5
ENSG00000187601	protein_coding	MAGEH1	melanoma antigen family H, 1	28986	1461	-0.528175	-0.942657	-0.81467	-0.764561	3.65627e-16	2.74462e-14	1
ENSG00000125868	protein_coding	DSTN	destrin (actin depolymerizing factor)	11034	40056	0.566593	0.643273	0.731869	0.64732	4.22298e-16	3.15262e-14	5
ENSG00000164400	protein_coding	CSF2	colony stimulating factor 2 (granulocyte-macrophage)	1437	2380	-1.13308	-0.794297	-1.79688	-1.2602	4.40489e-16	3.27045e-14	1
ENSG00000114098	protein_coding	ARMC8	armadillo repeat containing 8	25852	111141	0.643238	0.604152	0.62605	0.624877	4.95445e-16	3.65848e-14	5
ENSG00000101384	protein_coding	JAG1	jagged 1	182	36423	-0.668945	-1.0471	-0.506198	-0.744262	6.67608e-16	4.90313e-14	1
ENSG00000149256	protein_coding	TENM4	teneurin transmembrane protein 4	26011	788117	0.535215	1.46905	1.18778	1.06521	7.01308e-16	5.12294e-14	5
ENSG00000231107	lincRNA	RP11-389K14.3		101927873	132603	-0.639573	-0.683776	-1.00389	-0.7735	8.13359e-16	5.90968e-14	1
ENSG00000189143	protein_coding	CLDN4	claudin 4	1364	33151	-0.707731	-0.446541	-0.564023	-0.568975	9.56201e-16	6.91058e-14	1
ENSG00000171617	protein_coding	ENC1	ectodermal-neural cortex 1 (with BTB domain)	8507	14018	-0.5886	-0.862967	-0.562082	-0.671161	1.02781e-15	7.38879e-14	1
ENSG00000128285	protein_coding	MCHR1	melanin-concentrating hormone receptor 1	2847	4064	-0.892147	-1.12412	-1.06494	-1.01588	1.06066e-15	7.55302e-14	1
ENSG00000164976	protein_coding	KIAA1161	KIAA1161	57462	10183	0.588595	0.787828	0.588241	0.65599	1.06177e-15	7.55302e-14	5
ENSG00000196396	protein_coding	PTPN1	protein tyrosine phosphatase, non-receptor type 1	5770	74441	0.582702	0.804241	0.504773	0.630558	1.11898e-15	7.91853e-14	5
ENSG00000162840	processed_pseudogene	MT2P1	metallothionein 2 pseudogene 1	NA	182	0.459793	0.598275	0.565244	0.541165	1.6146e-15	1.13666e-13	5
ENSG00000185189	protein_coding	NRBP2	nuclear receptor binding protein 2	340371	7380	0.962222	0.499396	0.591438	0.685132	1.72531e-15	1.20834e-13	5
ENSG00000146950	protein_coding	SHROOM2	shroom family member 2	357	162987	0.621607	0.725898	0.930317	0.763773	1.77599e-15	1.23745e-13	5
ENSG00000085563	protein_coding	ABCB1	ATP-binding cassette, sub-family B (MDR/TAP), member 1	5243	209690	0.74336	1.06198	0.476947	0.763996	2.17075e-15	1.50479e-13	5
ENSG00000151929	protein_coding	BAG3	BCL2-associated athanogene 3	9531	26449	0.423481	0.622088	0.765284	0.604194	2.28031e-15	1.57272e-13	5
ENSG00000166741	protein_coding	NNMT	nicotinamide N-methyltransferase	4837	55498	0.625382	0.588128	0.682628	0.632035	2.76628e-15	1.89825e-13	5
ENSG00000101400	protein_coding	SNTA1	syntrophin, alpha 1	6640	35937	0.529016	0.722837	0.745483	0.668577	2.99765e-15	2.04668e-13	5
ENSG00000187955	protein_coding	COL14A1	collagen, type XIV, alpha 1	7373	312256	-0.877995	-0.868002	-0.765407	-0.839722	4.90716e-15	3.33368e-13	1
ENSG00000174136	protein_coding	RGMB	repulsive guidance molecule family member b	285704	29993	-0.992054	-0.53783	-0.73961	-0.759172	5.60949e-15	3.79185e-13	1
ENSG00000162738	protein_coding	VANGL2	VANGL planar cell polarity protein 2	57216	28092	-0.673626	-0.432529	-0.518392	-0.541165	5.90542e-15	3.97213e-13	3
ENSG00000102271	protein_coding	KLHL4	kelch-like family member 4	56062	152301	0.907243	0.713369	0.967002	0.862962	6.4903e-15	4.32273e-13	5
ENSG00000149573	protein_coding	MPZL2	myelin protein zero-like 2	10205	11133	1.27121	1.09981	0.803013	1.04767	6.45975e-15	4.32273e-13	5
ENSG00000254285	processed_pseudogene	KRT8P3	keratin 8 pseudogene 3	3856	1448	0.445585	1.08083	1.1863	0.905262	8.9658e-15	5.94236e-13	5
ENSG00000153237	protein_coding	CCDC148	coiled-coil domain containing 148	130940	285672	-0.941026	-0.764052	-1.08214	-0.92793	9.87131e-15	6.51075e-13	1
ENSG00000079215	protein_coding	SLC1A3	solute carrier family 1 (glial high affinity glutamate transporter), member 3	6507	81979	1.3404	0.659516	1.59562	1.18739	1.22588e-14	8.00768e-13	5
ENSG00000226564	processed_pseudogene	FTH1P20	ferritin, heavy polypeptide 1 pseudogene 20	NA	547	0.791555	0.771265	0.757583	0.775759	1.22121e-14	8.00768e-13	5
ENSG00000183044	protein_coding	ABAT	4-aminobutyrate aminotransferase	18	110010	-0.774286	-0.515331	-0.452197	-0.580984	1.31921e-14	8.5761e-13	3
ENSG00000113369	protein_coding	ARRDC3	arrestin domain containing 3	57561	14635	-0.434959	-0.503103	-0.655912	-0.533446	1.44264e-14	9.33389e-13	3
ENSG00000231574	lincRNA	RP11-91K9.1		102724550	82359	1.9055	0.923248	1.14093	1.35656	1.47139e-14	9.47476e-13	5
ENSG00000111859	protein_coding	NEDD9	neural precursor cell expressed, developmentally down-regulated 9	4739	199050	0.452173	0.645166	0.535867	0.545374	1.67185e-14	1.07148e-12	5
ENSG00000229152	sense_intronic	ANKRD10-IT1	ANKRD10 intronic transcript 1 (non-protein coding)	NA	4533	-0.791955	-0.722033	-0.72424	-0.749393	2.00547e-14	1.27926e-12	1
ENSG00000186854	protein_coding	TRABD2A	TraB domain containing 2A	129293	85358	0.784368	1.19647	0.800306	0.924159	2.01701e-14	1.28061e-12	5
ENSG00000134245	protein_coding	WNT2B	wingless-type MMTV integration site family, member 2B	7482	63624	-0.85702	-0.81613	-0.475669	-0.727638	2.11336e-14	1.33555e-12	1
ENSG00000103196	protein_coding	CRISPLD2	cysteine-rich secretory protein LCCL domain containing 2	83716	100784	1.26191	0.879164	0.509227	0.883423	2.14434e-14	1.34885e-12	5
ENSG00000259479	transcribed_unprocessed_pseudogene	SORD2P	sorbitol dehydrogenase 2, pseudogene	NA	58323	-0.746248	-0.774486	-1.06367	-0.856653	2.46857e-14	1.54565e-12	1
ENSG00000187699	protein_coding	C2orf88	chromosome 2 open reading frame 88	84281	323875	1.71773	0.925196	0.89285	1.245	3.05602e-14	1.90469e-12	5
ENSG00000157680	protein_coding	DGKI	diacylglycerol kinase, iota	9162	466055	0.565421	0.695154	0.42158	0.552603	3.59468e-14	2.23018e-12	5
ENSG00000077063	protein_coding	CTTNBP2	cortactin binding protein 2	83992	163488	0.492962	0.822376	0.875659	0.734529	4.0341e-14	2.49143e-12	5
ENSG00000081052	protein_coding	COL4A4	collagen, type IV, alpha 4	1286	161402	0.800619	0.578785	1.23673	0.889231	4.41563e-14	2.71471e-12	5
ENSG00000262655	protein_coding	SPON1	spondin 1, extracellular matrix protein	10418	305195	-1.14291	-0.825533	-0.795637	-0.90717	4.69902e-14	2.87593e-12	1
ENSG00000244306	transcribed_processed_pseudogene	LINC01296	long intergenic non-protein coding RNA 1296	100507460	53077	-0.590736	-0.534369	-0.72782	-0.616256	5.40517e-14	3.29327e-12	1
ENSG00000118257	protein_coding	NRP2	neuropilin 2	8828	116143	-0.666228	-0.602555	-0.488789	-0.585988	5.76294e-14	3.49558e-12	1
ENSG00000170745	protein_coding	KCNS3	potassium voltage-gated channel, delayed-rectifier, subfamily S, member 3	3790	483769	0.490376	0.859986	0.691795	0.680726	7.04594e-14	4.25481e-12	5
ENSG00000148426	protein_coding	PROSER2	proline and serine rich 2	254427	48938	0.648387	0.570514	0.626456	0.616963	8.19633e-14	4.92759e-12	5
ENSG00000072163	protein_coding	LIMS2	LIM and senescent cell antigen-like domains 2	55679	43405	0.530253	0.753347	0.994676	0.762059	8.47622e-14	5.07341e-12	5
ENSG00000171476	protein_coding	HOPX	HOP homeobox	84525	33911	0.865351	1.0115	1.02181	0.954475	9.71878e-14	5.79163e-12	5
ENSG00000185215	protein_coding	TNFAIP2	tumor necrosis factor, alpha-induced protein 2	7127	13997	-0.607079	-0.545002	-0.657203	-0.603035	1.00655e-13	5.97202e-12	1
ENSG00000169764	protein_coding	UGP2	UDP-glucose pyrophosphorylase 2	7360	50622	0.516165	0.461672	0.528229	0.502155	1.09777e-13	6.48496e-12	5
ENSG00000179862	protein_coding	CITED4	Cbp/p300-interacting transactivator, with Glu/Asp-rich carboxy-terminal domain, 4	163732	1315	0.799229	0.944875	0.729986	0.818765	1.10556e-13	6.50272e-12	5
ENSG00000147202	protein_coding	DIAPH2	diaphanous-related formin 2	1730	920334	0.751252	0.730559	0.505048	0.665732	1.15061e-13	6.70998e-12	5
ENSG00000169715	protein_coding	MT1E	metallothionein 1E	4493	1637	0.416089	0.558597	0.493509	0.490223	1.15068e-13	6.70998e-12	6
ENSG00000246763	antisense	RGMB-AS1	RGMB antisense RNA 1	503569	3851	-1.2082	-0.775841	-1.02334	-1.02847	1.19117e-13	6.91644e-12	1
ENSG00000178031	protein_coding	ADAMTSL1	ADAMTS-like 1	92949	437056	-0.696345	-0.701553	-0.606825	-0.672686	1.30255e-13	7.53098e-12	1
ENSG00000156535	protein_coding	CD109	CD109 molecule	135228	132531	0.432414	0.579688	0.561403	0.524392	2.14375e-13	1.2342e-11	5
ENSG00000103942	protein_coding	HOMER2	homer homolog 2 (Drosophila)	9455	149207	0.410744	0.626938	0.477819	0.5055	2.3161e-13	1.3278e-11	5
ENSG00000185561	protein_coding	TLCD2	TLC domain containing 2	727910	7648	0.608809	0.601597	0.684617	0.629258	2.34089e-13	1.33637e-11	5
ENSG00000138641	protein_coding	HERC3	HECT and RLD domain containing E3 ubiquitin protein ligase 3	8916	187494	0.786536	0.598731	0.561362	0.65161	2.38429e-13	1.35545e-11	5
ENSG00000078401	protein_coding	EDN1	endothelin 1	1906	6831	0.498359	0.975734	0.54671	0.673586	2.44543e-13	1.38442e-11	5
ENSG00000144837	protein_coding	PLA1A	phospholipase A1 member A	51365	31969	-1.10677	-0.769151	-1.81414	-1.19604	3.12644e-13	1.76261e-11	1
ENSG00000107551	protein_coding	RASSF4	Ras association (RalGDS/AF-6) domain family member 4	83937	36484	0.566117	0.647572	1.23523	0.815707	3.53108e-13	1.98251e-11	5
ENSG00000143514	protein_coding	TP53BP2	tumor protein p53 binding protein, 2	7159	66073	-0.412585	-0.628156	-0.580718	-0.541505	3.59621e-13	2.01077e-11	3
ENSG00000176597	protein_coding	B3GNT5	UDP-GlcNAc:betaGal beta-1,3-N-acetylglucosaminyltransferase 5	84002	45260	0.653819	0.794541	0.474121	0.643852	4.2261e-13	2.35328e-11	5
ENSG00000179820	protein_coding	MYADM	myeloid-associated differentiation marker	91663	10214	0.418007	0.565119	0.679336	0.554693	4.84113e-13	2.68475e-11	5
ENSG00000127334	protein_coding	DYRK2	dual-specificity tyrosine-(Y)-phosphorylation regulated kinase 2	8445	17068	-0.761673	-0.4691	-0.42803	-0.552629	5.21282e-13	2.87913e-11	3
ENSG00000154678	protein_coding	PDE1C	phosphodiesterase 1C, calmodulin-dependent 70kDa	5137	548150	-0.578092	-0.528195	-0.631402	-0.580298	5.85952e-13	3.21021e-11	1
ENSG00000120217	protein_coding	CD274	CD274 molecule	29126	20063	-0.463348	-0.465624	-0.497332	-0.47574	5.83866e-13	3.21021e-11	3
ENSG00000157542	protein_coding	KCNJ6	potassium inwardly-rectifying channel, subfamily J, member 6	3763	309070	0.628062	1.56205	1.29286	1.15676	6.14755e-13	3.34107e-11	5
ENSG00000073712	protein_coding	FERMT2	fermitin family member 2	10979	95167	0.481768	0.472446	0.505981	0.486935	6.13351e-13	3.34107e-11	6
ENSG00000261150	protein_coding	EPPK1	epiplakin 1	83481	21140	0.47503	0.630809	0.720481	0.607785	6.80475e-13	3.68351e-11	5
ENSG00000067167	protein_coding	TRAM1	translocation associated membrane protein 1	23471	34945	0.577109	0.775777	0.609191	0.654062	6.91689e-13	3.72936e-11	5
ENSG00000101187	protein_coding	SLCO4A1	solute carrier organic anion transporter family, member 4A1	28231	43340	-0.672042	-0.583805	-0.890608	-0.71012	7.43868e-13	3.99483e-11	1
ENSG00000179954	protein_coding	SSC5D	scavenger receptor cysteine rich domain containing (5 domains)	284297	30694	0.418796	0.572796	0.603151	0.529799	8.54838e-13	4.57271e-11	5
ENSG00000071282	protein_coding	LMCD1	LIM and cysteine-rich domains 1	29995	66418	0.366599	0.757727	0.775141	0.634477	9.91535e-13	5.28313e-11	5
ENSG00000132669	protein_coding	RIN2	Ras and Rab interactor 2	54453	115936	-0.391659	-0.656351	-0.49593	-0.517016	1.02284e-12	5.42865e-11	3
ENSG00000226608	processed_pseudogene	FTLP3	ferritin, light polypeptide pseudogene 3	NA	527	-0.475202	-0.509536	-0.430683	-0.47264	1.03905e-12	5.49322e-11	3
ENSG00000160285	protein_coding	LSS	lanosterol synthase (2,3-oxidosqualene-lanosterol cyclase)	4047	40683	0.437012	0.468199	0.555071	0.486856	1.07822e-12	5.67821e-11	6
ENSG00000230204	processed_pseudogene	FTH1P5	ferritin, heavy polypeptide 1 pseudogene 5	NA	544	0.647058	0.767605	0.893	0.776636	1.08253e-12	5.67891e-11	5
ENSG00000135480	protein_coding	KRT7	keratin 7	3855	19666	0.408701	0.870217	0.856518	0.711543	1.10938e-12	5.79735e-11	5
ENSG00000111110	protein_coding	PPM1H	protein phosphatase, Mg2+/Mn2+ dependent, 1H	57460	291055	-0.39926	-0.485806	-0.520304	-0.468198	1.11416e-12	5.80003e-11	3
ENSG00000152518	protein_coding	ZFP36L2	ZFP36 ring finger protein-like 2	678	4207	0.6512	0.911464	0.648076	0.726783	1.15937e-12	6.01233e-11	5
ENSG00000170153	protein_coding	RNF150	ring finger protein 150	57484	353070	0.566069	0.617132	1.02895	0.740777	1.20076e-12	6.20332e-11	5
ENSG00000143153	protein_coding	ATP1B1	ATPase, Na+/K+ transporting, beta 1 polypeptide	481	27025	0.451968	0.511648	0.442112	0.468335	1.3574e-12	6.98597e-11	6
ENSG00000119138	protein_coding	KLF9	Kruppel-like factor 9	687	30027	0.663736	0.490141	0.784602	0.646433	1.4228e-12	7.29492e-11	5
ENSG00000116991	protein_coding	SIPA1L2	signal-induced proliferation-associated 1 like 2	57568	163593	-0.73484	-0.528646	-1.39287	-0.88524	1.59478e-12	8.14595e-11	1
ENSG00000244586	antisense	WNT5A-AS1	WNT5A antisense RNA 1	NA	609	1.04433	1.6652	0.73532	1.15645	1.76163e-12	8.96453e-11	5
ENSG00000170421	protein_coding	KRT8	keratin 8	3856	52767	0.431138	1.07363	1.21235	0.906685	1.8317e-12	9.28633e-11	5
ENSG00000091262	protein_coding	ABCC6	ATP-binding cassette, sub-family C (CFTR/MRP), member 6	368	74594	-0.751688	-0.849123	-0.751091	-0.790257	1.84701e-12	9.3291e-11	1
ENSG00000187210	protein_coding	GCNT1	glucosaminyl (N-acetyl) transferase 1, core 2	2650	87566	0.669556	0.452939	0.855979	0.659123	1.88812e-12	9.50143e-11	5
ENSG00000237264	processed_pseudogene	FTH1P11	ferritin, heavy polypeptide 1 pseudogene 11	NA	550	0.645774	0.646068	0.813944	0.705155	1.9192e-12	9.62219e-11	5
ENSG00000048052	protein_coding	HDAC9	histone deacetylase 9	9734	915467	-0.536246	-0.37333	-0.778658	-0.561663	2.13934e-12	1.06865e-10	1
ENSG00000137501	protein_coding	SYTL2	synaptotagmin-like 2	54843	116935	-0.431214	-0.474396	-0.621142	-0.508972	2.51021e-12	1.24931e-10	3
ENSG00000108375	protein_coding	RNF43	ring finger protein 43	54894	65095	0.762636	0.745078	0.716908	0.744513	2.76002e-12	1.36863e-10	5
ENSG00000065809	protein_coding	FAM107B	family with sequence similarity 107, member B	83641	256340	-0.515986	-0.392058	-0.436447	-0.448655	3.58406e-12	1.77079e-10	3
ENSG00000124212	protein_coding	PTGIS	prostaglandin I2 (prostacyclin) synthase	5740	64272	-0.906714	-0.841351	-0.422165	-0.721949	3.89396e-12	1.90314e-10	1
ENSG00000135778	protein_coding	NTPCR	nucleoside-triphosphatase, cancer-related	84284	33277	-0.605092	-0.341129	-0.68068	-0.540332	3.88618e-12	1.90314e-10	1
ENSG00000136048	protein_coding	DRAM1	DNA-damage regulated autophagy modulator 1	55332	134779	-0.407997	-0.520424	-0.5733	-0.500653	3.87704e-12	1.90314e-10	3
ENSG00000232775	transcribed_unprocessed_pseudogene	BMS1P18	BMS1 pseudogene 18	414763	15621	-0.815553	-0.657529	-0.635316	-0.704282	3.96722e-12	1.93199e-10	1
ENSG00000115112	protein_coding	TFCP2L1	transcription factor CP2-like 1	29842	68620	0.779289	1.13885	0.682977	0.830669	4.00813e-12	1.94494e-10	5
ENSG00000095713	protein_coding	CRTAC1	cartilage acidic protein 1	55118	165828	0.750191	1.50863	0.869557	1.03716	4.3137e-12	2.08578e-10	5
ENSG00000120675	protein_coding	DNAJC15	DnaJ (Hsp40) homolog, subfamily C, member 15	29103	91021	0.555752	0.528901	0.896503	0.66182	5.1346e-12	2.4739e-10	5
ENSG00000137267	protein_coding	TUBB2A	tubulin, beta 2A class IIa	7280	3857	0.355011	0.698586	0.544748	0.532534	5.39313e-12	2.58927e-10	5
ENSG00000087074	protein_coding	PPP1R15A	protein phosphatase 1, regulatory subunit 15A	23645	3665	-0.445644	-0.41472	-0.461501	-0.440778	6.09467e-12	2.91578e-10	3
ENSG00000165655	protein_coding	ZNF503	zinc finger protein 503	84858	4076	-0.481092	-0.594843	-0.5462	-0.54192	6.12849e-12	2.92168e-10	3
ENSG00000113319	protein_coding	RASGRF2	Ras protein-specific guanine nucleotide-releasing factor 2	5924	269484	-0.644443	-0.335817	-0.641639	-0.539055	6.49668e-12	3.08638e-10	1
ENSG00000229619	antisense	MBNL1-AS1	MBNL1 antisense RNA 1	401093	6939	0.726888	0.871359	1.45172	1.03351	6.73828e-12	3.19e-10	5
ENSG00000165072	protein_coding	MAMDC2	MAM domain containing 2	256691	183389	-0.429221	-0.521134	-0.431814	-0.459701	6.7861e-12	3.20148e-10	3
ENSG00000042062	protein_coding	FAM65C	family with sequence similarity 65, member C	140876	105420	-1.29892	-0.848003	-0.593271	-0.950274	9.21125e-12	4.33056e-10	1
ENSG00000147027	protein_coding	TMEM47	transmembrane protein 47	83604	30224	0.453075	0.36633	0.627736	0.483456	1.03589e-11	4.85333e-10	5
ENSG00000166165	protein_coding	CKB	creatine kinase, brain	1152	3452	0.414326	1.33551	0.864604	0.867923	1.16077e-11	5.41971e-10	5
ENSG00000105825	protein_coding	TFPI2	tissue factor pathway inhibitor 2	7980	5594	-0.819217	-0.560787	-1.51633	-0.955786	1.17655e-11	5.47459e-10	1
ENSG00000197747	protein_coding	S100A10	S100 calcium binding protein A10	6281	11475	0.680132	0.679217	0.370863	0.576709	1.24566e-11	5.75671e-10	5
ENSG00000223361	transcribed_processed_pseudogene	FTH1P10	ferritin, heavy polypeptide 1 pseudogene 10	2498	929	0.734035	0.84102	0.696201	0.7628	1.24153e-11	5.75671e-10	5
ENSG00000143067	protein_coding	ZNF697	zinc finger protein 697	90874	28351	-0.57427	-0.525956	-0.660313	-0.586931	1.31048e-11	6.03577e-10	1
ENSG00000171051	protein_coding	FPR1	formyl peptide receptor 1	2357	58938	1.22856	0.801766	2.29474	1.41908	1.35089e-11	6.20087e-10	5
ENSG00000146592	protein_coding	CREB5	cAMP responsive element binding protein 5	9586	526573	-0.719431	-0.310221	-0.657295	-0.562333	1.37833e-11	6.29008e-10	1
ENSG00000165678	protein_coding	GHITM	growth hormone inducible transmembrane protein	27069	14126	-0.404813	-0.672554	-0.433853	-0.503802	1.37959e-11	6.29008e-10	3
ENSG00000197989	antisense	SNHG12	small nucleolar RNA host gene 12 (non-protein coding)	85028	4445	0.565231	0.717632	0.473382	0.585336	1.48737e-11	6.75883e-10	5
ENSG00000184226	protein_coding	PCDH9	protocadherin 9	5101	927611	0.60546	0.942862	1.20786	0.907087	1.5713e-11	7.11643e-10	5
ENSG00000139211	protein_coding	AMIGO2	adhesion molecule with Ig-like domain 2	347902	4244	-0.67779	-0.401089	-0.672414	-0.583862	1.64359e-11	7.41911e-10	1
ENSG00000100490	protein_coding	CDKL1	cyclin-dependent kinase-like 1 (CDC2-related kinase)	8814	86869	0.89917	0.948612	0.695462	0.856086	1.71328e-11	7.70808e-10	5
ENSG00000101938	protein_coding	CHRDL1	chordin-like 1	91851	121963	0.466269	0.75524	0.429215	0.550149	1.73098e-11	7.762e-10	5
ENSG00000260903	protein_coding	XKR7	XK, Kell blood group complex subunit-related family, member 7	343702	35385	-0.809322	-0.605853	-0.841589	-0.756703	1.91818e-11	8.57311e-10	1
ENSG00000159363	protein_coding	ATP13A2	ATPase type 13A2	23400	25970	0.45664	0.387892	0.47862	0.441212	1.94379e-11	8.6591e-10	6
ENSG00000124508	protein_coding	BTN2A2	butyrophilin, subfamily 2, member A2	10385	11778	-0.71719	-0.377739	-0.439551	-0.510772	2.08718e-11	9.26748e-10	3
ENSG00000138675	protein_coding	FGF5	fibroblast growth factor 5	2250	70081	-0.824205	-0.444134	-0.586691	-0.618319	2.10675e-11	9.32393e-10	1
ENSG00000180263	protein_coding	FGD6	FYVE, RhoGEF and PH domain containing 6	55785	140733	-0.675894	-0.30999	-0.808381	-0.596851	2.13988e-11	9.43978e-10	1
ENSG00000134030	protein_coding	CTIF	CBP80/20-dependent translation initiation factor	9811	324171	0.355717	0.440618	0.53529	0.445634	2.30962e-11	1.01556e-09	6
ENSG00000224520	processed_pseudogene	KRT8P45	keratin 8 pseudogene 45	NA	1446	0.40316	1.01294	1.10536	0.841746	2.49378e-11	1.093e-09	5
ENSG00000205592	protein_coding	MUC19	mucin 19, oligomeric	283463	177437	-0.876304	-0.751451	-0.652876	-0.772051	2.90824e-11	1.27055e-09	1
ENSG00000132793	protein_coding	LPIN3	lipin 3	64900	19662	0.506687	0.32753	0.654427	0.496912	3.2165e-11	1.40072e-09	5
ENSG00000103876	protein_coding	FAH	fumarylacetoacetate hydrolase (fumarylacetoacetase)	2184	34456	0.398058	0.663639	0.678533	0.581606	3.38267e-11	1.46838e-09	5
ENSG00000168398	protein_coding	BDKRB2	bradykinin receptor B2	624	39487	-0.938821	-0.523268	-0.70633	-0.728209	3.71286e-11	1.60658e-09	1
ENSG00000176014	protein_coding	TUBB6	tubulin, beta 6 class V	84617	36651	0.423553	0.697451	0.518304	0.546313	3.83931e-11	1.65602e-09	5
ENSG00000139973	protein_coding	SYT16	synaptotagmin XVI	83851	116727	-1.18526	-0.594606	-0.983555	-0.887506	3.95457e-11	1.70034e-09	1
ENSG00000006118	protein_coding	TMEM132A	transmembrane protein 132A	54972	12696	-0.638659	-0.400614	-0.458699	-0.499127	4.45481e-11	1.90938e-09	3
ENSG00000119714	protein_coding	GPR68	G protein-coupled receptor 68	8111	21393	-0.851747	-0.506561	-0.735267	-0.711023	4.5243e-11	1.93307e-09	1
ENSG00000111424	protein_coding	VDR	vitamin D (1,25- dihydroxyvitamin D3) receptor	7421	101511	-0.677084	-0.546324	-0.646831	-0.626062	4.64791e-11	1.97966e-09	1
ENSG00000144645	protein_coding	OSBPL10	oxysterol binding protein-like 10	114884	419690	0.415076	0.669496	0.751442	0.610102	4.70304e-11	1.99688e-09	5
ENSG00000173706	protein_coding	HEG1	heart development protein with EGF-like domains 1	57493	90248	0.334365	0.684915	0.623119	0.54666	4.74367e-11	2.00786e-09	5
ENSG00000121753	protein_coding	BAI2	brain-specific angiogenesis inhibitor 2	576	37776	-0.421335	-0.533526	-0.387687	-0.443554	4.77765e-11	2.01596e-09	3
ENSG00000018408	protein_coding	WWTR1	WW domain containing transcription regulator 1	25937	219479	0.77222	0.663775	0.356713	0.598147	6.08667e-11	2.56036e-09	5
ENSG00000213763	processed_pseudogene	ACTBP2	actin, beta pseudogene 2	NA	1122	0.30095	0.611558	0.757549	0.556884	6.58593e-11	2.76182e-09	5
ENSG00000184185	protein_coding	KCNJ12	potassium inwardly-rectifying channel, subfamily J, member 12	3768	43675	0.491387	0.842979	0.828919	0.715019	6.61498e-11	2.76547e-09	5
ENSG00000204381	protein_coding	LAYN	layilin	143903	21465	-0.424106	-0.486559	-0.415159	-0.442292	6.65021e-11	2.77167e-09	3
ENSG00000114450	protein_coding	GNB4	guanine nucleotide binding protein (G protein), beta polypeptide 4	59345	52388	0.554015	0.515447	0.536798	0.536342	7.51495e-11	3.1225e-09	5
ENSG00000261801	antisense	LOXL1-AS1	LOXL1 antisense RNA 1	100287616	20177	-0.40462	-0.678782	-0.635731	-0.576023	8.82836e-11	3.65704e-09	1
ENSG00000175906	protein_coding	ARL4D	ADP-ribosylation factor-like 4D	379	2178	0.48295	0.707314	0.508123	0.559523	9.85785e-11	4.07108e-09	5
ENSG00000099194	protein_coding	SCD	stearoyl-CoA desaturase (delta-9-desaturase)	6319	17710	0.386444	0.588632	0.41571	0.464212	1.03022e-10	4.24168e-09	6
ENSG00000168014	protein_coding	C2CD3	C2 calcium-dependent domain containing 3	26005	158496	0.519326	0.374755	0.38492	0.428142	1.08222e-10	4.44234e-09	7
ENSG00000165023	protein_coding	DIRAS2	DIRAS family, GTP-binding RAS-like 2	54769	33272	-0.714131	-0.447292	-0.66915	-0.605012	1.09433e-10	4.47851e-09	1
ENSG00000147883	protein_coding	CDKN2B	cyclin-dependent kinase inhibitor 2B (p15, inhibits CDK4)	1030	6460	-0.917479	-0.516183	-0.361336	-0.597559	1.27156e-10	5.1882e-09	3
ENSG00000128342	protein_coding	LIF	leukemia inhibitory factor	3976	6404	-0.485052	-0.374426	-0.523843	-0.461173	1.33645e-10	5.43662e-09	3
ENSG00000143382	protein_coding	ADAMTSL4	ADAMTS-like 4	54507	11568	0.863361	0.51741	1.3615	0.923522	1.46416e-10	5.93838e-09	5
ENSG00000143248	protein_coding	RGS5	regulator of G-protein signaling 5	8490	210670	-0.914173	-0.735658	-0.492601	-0.761861	1.65356e-10	6.68657e-09	1
ENSG00000185634	protein_coding	SHC4	SHC (Src homology 2 domain containing) family, member 4	399694	139709	-0.804557	-0.559328	-0.807721	-0.72557	1.82435e-10	7.33357e-09	1
ENSG00000082397	protein_coding	EPB41L3	erythrocyte membrane protein band 4.1-like 3	23136	238319	0.4319	0.431235	0.360901	0.41062	1.82379e-10	7.33357e-09	7
ENSG00000143499	protein_coding	SMYD2	SET and MYND domain containing 2	56950	56029	0.365089	0.513455	0.376412	0.418877	1.85294e-10	7.42651e-09	6
ENSG00000163697	protein_coding	APBB2	amyloid beta (A4) precursor protein-binding, family B, member 2	323	406687	0.383618	0.447092	0.414733	0.415194	1.99421e-10	7.94585e-09	6
ENSG00000102007	protein_coding	PLP2	proteolipid protein 2 (colonic epithelium-enriched)	5355	3313	0.359227	0.611654	0.451407	0.47456	1.99295e-10	7.94585e-09	6
ENSG00000086570	protein_coding	FAT2	FAT atypical cadherin 2	2196	64851	-0.562575	-0.692748	-0.921088	-0.718457	2.01803e-10	7.99387e-09	1
ENSG00000129354	protein_coding	AP1M2	adaptor-related protein complex 1, mu 2 subunit	10053	14644	0.440269	0.687657	0.558577	0.562475	2.0171e-10	7.99387e-09	5
ENSG00000106211	protein_coding	HSPB1	heat shock 27kDa protein 1	3315	1751	0.426936	0.787224	1.28096	0.831599	2.05873e-10	8.13139e-09	5
ENSG00000123178	protein_coding	SPRYD7	SPRY domain containing 7	57213	23784	0.411006	0.70059	0.538782	0.549048	2.09532e-10	8.25192e-09	5
ENSG00000148484	protein_coding	RSU1	Ras suppressor protein 1	6251	226917	0.406046	0.464289	0.45886	0.443328	2.35594e-10	9.25149e-09	6
ENSG00000008256	protein_coding	CYTH3	cytohesin 3	9265	110868	0.457453	0.369042	0.400685	0.409423	2.5088e-10	9.82337e-09	7
ENSG00000128606	protein_coding	LRRC17	leucine rich repeat containing 17	10234	31958	-0.871636	-0.368469	-0.931877	-0.725161	2.77154e-10	1.07899e-08	1
ENSG00000125148	protein_coding	MT2A	metallothionein 2A	4502	1298	0.325875	0.647856	0.583163	0.519059	2.76547e-10	1.07899e-08	5
ENSG00000149218	protein_coding	ENDOD1	endonuclease domain containing 1	23052	42835	0.646066	0.322682	0.764786	0.579176	3.07288e-10	1.19289e-08	5
ENSG00000136999	protein_coding	NOV	nephroblastoma overexpressed	4856	8047	-1.03723	-0.482323	-0.895456	-0.8074	3.10977e-10	1.20377e-08	1
ENSG00000232810	protein_coding	TNF	tumor necrosis factor	7124	2769	-0.569616	-0.612572	-1.08488	-0.765528	3.31386e-10	1.27913e-08	1
ENSG00000167996	protein_coding	FTH1	ferritin, heavy polypeptide 1	2495	7942	0.345724	0.712705	0.77077	0.61004	3.33903e-10	1.2852e-08	5
ENSG00000117228	protein_coding	GBP1	guanylate binding protein 1, interferon-inducible	2633	13041	0.316616	0.444856	0.495224	0.418372	3.37874e-10	1.29681e-08	6
ENSG00000140297	protein_coding	GCNT3	glucosaminyl (N-acetyl) transferase 3, mucin type	9245	45364	-0.80639	-0.412817	-1.02587	-0.743812	3.52241e-10	1.34814e-08	1
ENSG00000159200	protein_coding	RCAN1	regulator of calcineurin 1	1827	102000	-0.459801	-0.615109	-0.323227	-0.465313	3.72876e-10	1.42311e-08	4
ENSG00000198796	protein_coding	ALPK2	alpha-kinase 2	115701	147710	-0.406588	-0.452218	-0.719228	-0.525939	3.86464e-10	1.47084e-08	3
ENSG00000116032	protein_coding	GRIN3B	glutamate receptor, ionotropic, N-methyl-D-aspartate 3B	116444	9313	0.642159	0.866371	1.16681	0.914428	3.91084e-10	1.48426e-08	5
ENSG00000198478	protein_coding	SH3BGRL2	SH3 domain binding glutamate-rich protein like 2	83699	72376	0.494884	0.294825	0.546546	0.447335	4.25726e-10	1.61124e-08	6
ENSG00000132031	protein_coding	MATN3	matrilin 3	4148	20583	0.484461	0.530356	0.503928	0.50494	4.72432e-10	1.78304e-08	5
ENSG00000151117	protein_coding	TMEM86A	transmembrane protein 86A	144110	11663	-1.24237	-1.02212	-0.430759	-0.892088	4.98131e-10	1.86758e-08	1
ENSG00000090339	protein_coding	ICAM1	intercellular adhesion molecule 1	3383	15780	-0.364306	-0.553299	-0.354671	-0.425773	4.98957e-10	1.86758e-08	3
ENSG00000204386	protein_coding	NEU1	sialidase 1 (lysosomal sialidase)	4758	5247	-0.421319	-0.408238	-0.389851	-0.406685	4.96639e-10	1.86758e-08	3
ENSG00000088826	protein_coding	SMOX	spermine oxidase	54498	66767	-0.67719	-0.267717	-0.606521	-0.515573	5.034e-10	1.87904e-08	3
ENSG00000165996	protein_coding	PTPLA	protein tyrosine phosphatase-like (proline instead of catalytic arginine), member A	9200	28345	0.442482	0.460645	0.642136	0.517874	5.13711e-10	1.91227e-08	5
ENSG00000163110	protein_coding	PDLIM5	PDZ and LIM domain 5	10611	216370	0.34076	0.504892	0.525257	0.457191	5.15507e-10	1.91372e-08	6
ENSG00000138792	protein_coding	ENPEP	glutamyl aminopeptidase (aminopeptidase A)	2028	199552	0.361295	0.732663	0.536236	0.549024	5.53501e-10	2.04916e-08	5
ENSG00000120051	protein_coding	CCDC147	coiled-coil domain containing 147	159686	101326	-0.710817	-0.498227	-0.884913	-0.733537	5.68747e-10	2.09988e-08	1
ENSG00000110900	protein_coding	TSPAN11	tetraspanin 11	441631	70171	-0.788391	-0.709043	-0.525494	-0.680743	5.88503e-10	2.16693e-08	1
ENSG00000005471	protein_coding	ABCB4	ATP-binding cassette, sub-family B (MDR/TAP), member 4	5244	78738	-0.750742	-0.482389	-0.965293	-0.735148	6.21065e-10	2.28065e-08	1
ENSG00000003402	protein_coding	CFLAR	CASP8 and FADD-like apoptosis regulator	8837	60583	0.491625	0.363029	0.581751	0.478761	6.54314e-10	2.39627e-08	6
ENSG00000228294	transcribed_unprocessed_pseudogene	BMS1P17	BMS1 pseudogene 17	NA	15210	-0.948393	-0.504182	-0.571345	-0.672176	6.71309e-10	2.4519e-08	1
ENSG00000162595	protein_coding	DIRAS3	DIRAS family, GTP-binding RAS-like 3	9077	5669	-1.0269	-0.552358	-1.73028	-1.10538	6.93825e-10	2.52734e-08	1
ENSG00000143753	protein_coding	DEGS1	delta(4)-desaturase, sphingolipid 1	8560	17685	0.311025	0.594666	0.576743	0.494077	7.50754e-10	2.72741e-08	5
ENSG00000111666	protein_coding	CHPT1	choline phosphotransferase 1	56994	47193	0.489432	0.481601	0.646977	0.540068	7.53075e-10	2.72854e-08	5
ENSG00000135077	protein_coding	HAVCR2	hepatitis A virus cellular receptor 2	84868	57037	-0.534296	-0.616854	-0.847411	-0.63402	7.86682e-10	2.84272e-08	1
ENSG00000097021	protein_coding	ACOT7	acyl-CoA thioesterase 7	11332	130122	0.338978	0.540122	0.39868	0.424097	7.95366e-10	2.86648e-08	6
ENSG00000075223	protein_coding	SEMA3C	sema domain, immunoglobulin domain (Ig), short basic domain, secreted, (semaphorin) 3C	10512	179821	-0.545683	-0.303844	-0.629412	-0.492951	8.49319e-10	3.04876e-08	3
ENSG00000100605	protein_coding	ITPK1	inositol-tetrakisphosphate 1-kinase	3705	179406	0.36215	0.369656	0.496528	0.409137	8.50431e-10	3.04876e-08	6
ENSG00000197927	protein_coding	C2orf27A	chromosome 2 open reading frame 27A	29798	45029	-0.731498	-0.492495	-0.697248	-0.638332	8.58665e-10	3.07018e-08	1
ENSG00000114480	protein_coding	GBE1	glucan (1,4-alpha-), branching enzyme 1	2632	272462	0.706965	0.283556	0.585166	0.526189	1.00796e-09	3.59453e-08	5
ENSG00000196159	protein_coding	FAT4	FAT atypical cadherin 4	79633	176533	0.429737	0.489733	0.769128	0.56303	1.02972e-09	3.66253e-08	5
ENSG00000112139	protein_coding	MDGA1	MAM domain containing glycosylphosphatidylinositol anchor 1	266727	68627	-0.365721	-0.880925	-0.8106	-0.680437	1.04153e-09	3.69011e-08	1
ENSG00000104812	protein_coding	GYS1	glycogen synthase 1 (muscle)	2997	25185	0.263661	0.614507	0.679265	0.521373	1.04291e-09	3.69011e-08	5
ENSG00000185499	protein_coding	MUC1	mucin 1, cell surface associated	4582	7092	0.577279	0.97333	1.67642	1.0779	1.05478e-09	3.72242e-08	5
ENSG00000173114	protein_coding	LRRN3	leucine rich repeat neuronal 3	54674	34448	-0.68137	-1.08346	-0.560107	-0.769072	1.05928e-09	3.7286e-08	1
ENSG00000183671	protein_coding	GPR1	G protein-coupled receptor 1	2825	42731	0.427814	0.943958	0.983188	0.790073	1.08718e-09	3.81694e-08	5
ENSG00000250539	processed_pseudogene	KRT8P33	keratin 8 pseudogene 33	NA	1422	0.380766	1.11266	1.20739	0.901051	1.09149e-09	3.8222e-08	5
ENSG00000100100	protein_coding	PIK3IP1	phosphoinositide-3-kinase interacting protein 1	113791	10941	-0.890742	-0.578358	-0.368936	-0.608424	1.10795e-09	3.86985e-08	3
ENSG00000134198	protein_coding	TSPAN2	tetraspanin 2	10100	41489	0.54493	0.440291	0.745144	0.585752	1.11289e-09	3.87715e-08	5
ENSG00000196639	protein_coding	HRH1	histamine receptor H1	3269	126464	0.617937	0.809076	0.358164	0.596578	1.16545e-09	4.03953e-08	5
ENSG00000146376	protein_coding	ARHGAP18	Rho GTPase activating protein 18	93663	134093	0.620375	0.655074	0.357236	0.54766	1.16336e-09	4.03953e-08	5
ENSG00000065320	protein_coding	NTN1	netrin 1	9423	222458	-0.448744	-0.539335	-0.403189	-0.462358	1.19473e-09	4.13049e-08	3
ENSG00000076706	protein_coding	MCAM	melanoma cell adhesion molecule	4162	12992	0.380629	0.727738	0.738207	0.615583	1.24154e-09	4.28143e-08	5
ENSG00000134905	protein_coding	CARS2	cysteinyl-tRNA synthetase 2, mitochondrial (putative)	79587	72191	0.48121	0.315006	0.439098	0.412354	1.29642e-09	4.45937e-08	7
ENSG00000164220	protein_coding	F2RL2	coagulation factor II (thrombin) receptor-like 2	2151	7952	-0.531563	-0.626902	-0.980257	-0.705734	1.30419e-09	4.47475e-08	1
ENSG00000163629	protein_coding	PTPN13	protein tyrosine phosphatase, non-receptor type 13 (APO-1/CD95 (Fas)-associated phosphatase)	5783	220856	-0.399588	-0.40332	-0.390084	-0.397939	1.31411e-09	4.49744e-08	3
ENSG00000133134	protein_coding	BEX2	brain expressed X-linked 2	84707	1700	-0.724582	-0.66882	-0.533761	-0.646396	1.37541e-09	4.69009e-08	1
ENSG00000092969	protein_coding	TGFB2	transforming growth factor, beta 2	7042	98384	0.40932	0.516726	0.470362	0.4655	1.37731e-09	4.69009e-08	6
ENSG00000188219	protein_coding	POTEE	POTE ankyrin domain family, member E	445582	47211	0.369192	0.588266	0.764635	0.575253	1.38846e-09	4.71624e-08	5
ENSG00000187554	protein_coding	TLR5	toll-like receptor 5	7100	33876	-0.57152	-1.01212	-0.929066	-0.872435	1.46039e-09	4.9482e-08	1
ENSG00000136158	protein_coding	SPRY2	sprouty homolog 2 (Drosophila)	10253	4975	-0.915721	-0.334391	-0.789724	-0.680195	1.714e-09	5.79305e-08	1
ENSG00000114850	protein_coding	SSR3	signal sequence receptor, gamma (translocon-associated protein gamma)	6747	15044	0.446114	0.539015	0.392859	0.459425	1.89658e-09	6.39426e-08	6
ENSG00000142089	protein_coding	IFITM3	interferon induced transmembrane protein 3	10410	7868	0.285277	0.452942	0.502989	0.414458	1.97803e-09	6.65235e-08	6
ENSG00000109339	protein_coding	MAPK10	mitogen-activated protein kinase 10	5602	579008	-0.980187	-0.665214	-0.767468	-0.773446	1.9954e-09	6.69418e-08	1
ENSG00000269728	lincRNA	RP11-145M9.4		NA	2088	0.642175	0.776833	0.532897	0.651265	2.05274e-09	6.86961e-08	5
ENSG00000162591	protein_coding	MEGF6	multiple EGF-like-domains 6	1953	121575	-0.440189	-0.768168	-0.31293	-0.504304	2.18757e-09	7.30283e-08	3
ENSG00000148677	protein_coding	ANKRD1	ankyrin repeat domain 1 (cardiac muscle)	27063	9180	0.748053	0.338029	1.28972	0.793528	2.23731e-09	7.45057e-08	5
ENSG00000237988	unprocessed_pseudogene	OR2I1P	olfactory receptor, family 2, subfamily I, member 1 pseudogene	NA	947	-0.950995	-0.462641	-0.6739	-0.687942	2.25535e-09	7.4923e-08	1
ENSG00000033170	protein_coding	FUT8	fucosyltransferase 8 (alpha (1,6) fucosyltransferase)	2530	333529	-0.372146	-0.319111	-0.599318	-0.429931	2.30526e-09	7.63939e-08	3
ENSG00000176678	protein_coding	FOXL1	forkhead box L1	2300	5792	0.518118	0.780488	0.53197	0.603485	2.37312e-09	7.84517e-08	5
ENSG00000138131	protein_coding	LOXL4	lysyl oxidase-like 4	84171	20560	-0.893307	-0.512283	-0.405729	-0.608225	2.43173e-09	8.01939e-08	3
ENSG00000143631	protein_coding	FLG	filaggrin	2312	23028	-0.795966	-0.457368	-0.443381	-0.567057	2.52933e-09	8.32106e-08	3
ENSG00000121005	protein_coding	CRISPLD1	cysteine-rich secretory protein LCCL domain containing 1	83690	50043	0.621313	0.596634	1.41922	0.856373	2.601e-09	8.53619e-08	5
ENSG00000115648	protein_coding	MLPH	melanophilin	79083	69890	-0.62639	-0.303841	-0.906678	-0.624241	2.69548e-09	8.82492e-08	1
ENSG00000054392	protein_coding	HHAT	hedgehog acyltransferase	55733	348044	-0.425084	-0.297905	-0.493299	-0.405541	2.70635e-09	8.82508e-08	3
ENSG00000173598	protein_coding	NUDT4	nudix (nucleoside diphosphate linked moiety X)-type motif 4	11163	30263	0.494821	0.396229	0.646011	0.513864	2.70851e-09	8.82508e-08	5
ENSG00000180817	protein_coding	PPA1	pyrophosphatase (inorganic) 1	5464	31081	0.31868	0.474521	0.378351	0.390579	2.71754e-09	8.8333e-08	6
ENSG00000130066	protein_coding	SAT1	spermidine/spermine N1-acetyltransferase 1	6303	3068	-0.501221	-0.311135	-0.550515	-0.454522	2.74662e-09	8.90652e-08	3
ENSG00000137309	protein_coding	HMGA1	high mobility group AT-hook 1	3159	9358	-0.374635	-0.452889	-0.927418	-0.584921	2.75778e-09	8.92141e-08	1
ENSG00000153904	protein_coding	DDAH1	dimethylarginine dimethylaminohydrolase 1	23576	259882	0.328957	0.396491	0.653036	0.459349	2.97194e-09	9.5914e-08	6
ENSG00000168918	protein_coding	INPP5D	inositol polyphosphate-5-phosphatase, 145kDa	3635	147936	-0.367447	-0.737133	-0.540563	-0.547065	3.00874e-09	9.68715e-08	3
ENSG00000188158	protein_coding	NHS	Nance-Horan syndrome (congenital cataracts and dental anomalies)	4810	360574	-0.56969	-0.394438	-0.786099	-0.583335	3.05735e-09	9.82038e-08	1
ENSG00000118971	protein_coding	CCND2	cyclin D2	894	31578	-0.52581	-0.271047	-0.538677	-0.441659	3.21043e-09	1.02878e-07	3
ENSG00000164362	protein_coding	TERT	telomerase reverse transcriptase	7015	41922	0.286899	1.16857	0.788068	0.746464	3.24401e-09	1.03709e-07	5
ENSG00000005187	protein_coding	ACSM3	acyl-CoA synthetase medium-chain family member 3	6296	187338	-0.476926	-1.0178	-0.722365	-0.78923	3.27085e-09	1.04223e-07	1
ENSG00000103044	protein_coding	HAS3	hyaluronan synthase 3	3038	13155	-0.412303	-0.517774	-0.629029	-0.519073	3.27543e-09	1.04223e-07	3
ENSG00000198467	protein_coding	TPM2	tropomyosin 2 (beta)	7169	9028	0.342955	0.770617	0.901575	0.672178	3.67638e-09	1.16708e-07	5
ENSG00000117602	protein_coding	RCAN3	RCAN family member 3	11123	38689	0.526209	0.477343	0.491421	0.499082	3.81206e-09	1.20733e-07	5
ENSG00000151651	protein_coding	ADAM8	ADAM metallopeptidase domain 8	101	14465	-0.685353	-0.479611	-0.766618	-0.656328	4.28915e-09	1.35527e-07	1
ENSG00000172893	protein_coding	DHCR7	7-dehydrocholesterol reductase	1717	24675	0.310788	0.374187	0.460017	0.382075	4.39389e-09	1.38515e-07	6
ENSG00000253161	lincRNA	RP11-150O12.1		100507420	132842	-0.871128	-0.356987	-0.788498	-0.672876	4.45603e-09	1.40148e-07	1
ENSG00000187808	protein_coding	SOWAHD	sosondowah ankyrin repeat domain family member D	347454	1551	-0.830563	-0.752756	-0.516606	-0.72314	4.48169e-09	1.4063e-07	1
ENSG00000139329	protein_coding	LUM	lumican	4060	9202	0.472587	0.378421	0.587343	0.479125	4.8737e-09	1.52578e-07	6
ENSG00000157557	protein_coding	ETS2	v-ets avian erythroblastosis virus E26 oncogene homolog 2	2114	19648	0.513273	0.461295	1.00029	0.663004	4.98017e-09	1.5529e-07	5
ENSG00000123983	protein_coding	ACSL3	acyl-CoA synthetase long-chain family member 3	2181	83705	0.436641	0.300052	0.415728	0.384252	4.98317e-09	1.5529e-07	6
ENSG00000099365	protein_coding	STX1B	syntaxin 1B	112755	21372	-0.63503	-0.534594	-0.686043	-0.62842	5.88099e-09	1.82849e-07	1
ENSG00000134070	protein_coding	IRAK2	interleukin-1 receptor-associated kinase 2	3656	78878	-0.558794	-0.35188	-0.68301	-0.530963	5.96365e-09	1.84996e-07	1
ENSG00000099889	protein_coding	ARVCF	armadillo repeat gene deleted in velocardiofacial syndrome	421	46912	-0.41774	-0.338377	-0.360303	-0.372343	6.25977e-09	1.93739e-07	4
ENSG00000120549	protein_coding	KIAA1217	KIAA1217	56243	853102	-0.675728	-0.318108	-0.36545	-0.454087	6.37409e-09	1.96383e-07	3
ENSG00000170485	protein_coding	NPAS2	neuronal PAS domain protein 2	4862	176677	0.494892	0.65103	0.536248	0.560995	6.36808e-09	1.96383e-07	5
ENSG00000052802	protein_coding	MSMO1	methylsterol monooxygenase 1	6307	15537	0.54989	0.346534	0.317508	0.404248	7.20278e-09	2.21412e-07	7
ENSG00000164654	protein_coding	MIOS	missing oocyte, meiosis regulator, homolog (Drosophila)	54468	42057	0.769683	0.479194	0.379541	0.541297	7.39907e-09	2.26933e-07	5
ENSG00000167680	protein_coding	SEMA6B	sema domain, transmembrane domain (TM), and cytoplasmic domain, (semaphorin) 6B	10501	17215	-0.414547	-0.880683	-0.924794	-0.719926	7.45717e-09	2.28199e-07	1
ENSG00000113070	protein_coding	HBEGF	heparin-binding EGF-like growth factor	1839	13788	-0.732373	-0.288599	-0.702708	-0.5757	7.53153e-09	2.29957e-07	1
ENSG00000103381	protein_coding	CPPED1	calcineurin-like phosphoesterase domain containing 1	55313	144218	0.373009	0.342188	0.397778	0.371171	7.61581e-09	2.32009e-07	6
ENSG00000137825	protein_coding	ITPKA	inositol-trisphosphate 3-kinase A	3706	10158	0.731745	1.29371	0.504162	0.806052	8.03024e-09	2.43542e-07	5
ENSG00000214110	processed_pseudogene	LDHAP4	lactate dehydrogenase A pseudogene 4	NA	997	0.268136	0.499899	0.466775	0.414741	8.01791e-09	2.43542e-07	6
ENSG00000087086	protein_coding	FTL	ferritin, light polypeptide	2512	1577	-0.493624	-0.643656	-0.457716	-0.531737	8.1773e-09	2.4745e-07	3
ENSG00000182809	protein_coding	CRIP2	cysteine-rich protein 2	1397	7208	0.264412	0.573979	0.47647	0.43561	9.01627e-09	2.72231e-07	6
ENSG00000267257	antisense	RP11-1151B14.4		NA	3137	-0.598505	-0.62932	-0.94315	-0.715086	9.13456e-09	2.74937e-07	1
ENSG00000011201	protein_coding	KAL1	Kallmann syndrome 1 sequence	3730	203313	-0.571946	-0.520931	-0.400942	-0.496605	9.14636e-09	2.74937e-07	3
ENSG00000196155	protein_coding	PLEKHG4	pleckstrin homology domain containing, family G (with RhoGef domain) member 4	25894	11989	-0.503204	-0.333654	-0.491362	-0.44256	9.81709e-09	2.94448e-07	3
ENSG00000152061	protein_coding	RABGAP1L	RAB GTPase activating protein 1-like	9910	835898	-0.387222	-0.585697	-0.284874	-0.421856	1.0729e-08	3.2109e-07	3
ENSG00000005249	protein_coding	PRKAR2B	protein kinase, cAMP-dependent, regulatory, type II, beta	5577	117162	-0.597928	-0.645737	-0.799716	-0.667316	1.08933e-08	3.25291e-07	1
ENSG00000118263	protein_coding	KLF7	Kruppel-like factor 7 (ubiquitous)	8609	93130	0.479207	0.504352	0.252746	0.4104	1.11249e-08	3.31479e-07	7
ENSG00000164761	protein_coding	TNFRSF11B	tumor necrosis factor receptor superfamily, member 11b	4982	28643	-0.86372	-0.258037	-1.31583	-0.812318	1.1157e-08	3.31706e-07	1
ENSG00000205683	protein_coding	DPF3	D4, zinc and double PHD fingers, family 3	8110	274820	-0.712929	-0.424846	-0.904746	-0.689266	1.122e-08	3.3285e-07	1
ENSG00000205726	protein_coding	ITSN1	intersectin 1 (SH3 domain protein)	6453	257461	0.318468	0.458008	0.339495	0.372178	1.13069e-08	3.34698e-07	6
ENSG00000156427	protein_coding	FGF18	fibroblast growth factor 18	8817	37967	0.379281	1.10488	1.26762	0.921636	1.14483e-08	3.38148e-07	5
ENSG00000198648	protein_coding	STK39	serine threonine kinase 39	27347	294121	0.483947	0.421169	0.425623	0.44437	1.14975e-08	3.38865e-07	7
ENSG00000127129	protein_coding	EDN2	endothelin 2	1907	5898	1.41835	0.23721	1.37615	1.01358	1.16373e-08	3.42242e-07	5
ENSG00000166900	protein_coding	STX3	syntaxin 3	6809	89250	-0.360379	-0.303377	-0.530949	-0.397217	1.17403e-08	3.44525e-07	3
ENSG00000144063	protein_coding	MALL	mal, T-cell differentiation protein-like	7851	32696	1.37459	1.60792	0.444235	1.09191	1.21861e-08	3.56839e-07	5
ENSG00000115221	protein_coding	ITGB6	integrin, beta 6	3694	172222	0.798102	0.543513	0.240148	0.517812	1.27414e-08	3.72295e-07	5
ENSG00000185483	protein_coding	ROR1	receptor tyrosine kinase-like orphan receptor 1	4919	407476	0.308903	0.383298	0.405979	0.366245	1.27758e-08	3.725e-07	6
ENSG00000120437	protein_coding	ACAT2	acetyl-CoA acetyltransferase 2	39	18727	0.557045	0.376998	0.281891	0.4095	1.35534e-08	3.94325e-07	7
ENSG00000233006	processed_transcript	AC034220.3		553103	58631	0.705165	0.464418	1.01919	0.734355	1.38429e-08	4.01887e-07	5
ENSG00000115232	protein_coding	ITGA4	integrin, alpha 4 (antigen CD49D, alpha 4 subunit of VLA-4 receptor)	3676	78985	0.738119	0.83533	0.402712	0.647595	1.40405e-08	4.06755e-07	5
ENSG00000090565	protein_coding	RAB11FIP3	RAB11 family interacting protein 3 (class II)	9727	97392	0.276255	0.541666	0.38296	0.400066	1.40863e-08	4.07213e-07	6
ENSG00000164125	protein_coding	FAM198B	family with sequence similarity 198, member B	51313	48844	-0.495061	-0.773657	-0.343105	-0.539015	1.43787e-08	4.14783e-07	3
ENSG00000133805	protein_coding	AMPD3	adenosine monophosphate deaminase 3	272	199266	-1.12921	-0.423951	-0.516548	-0.693155	1.45632e-08	4.19216e-07	1
ENSG00000105856	protein_coding	HBP1	HMG-box transcription factor 1	26959	33568	-0.475149	-0.336956	-0.408821	-0.406104	1.61525e-08	4.63983e-07	3
ENSG00000264230	protein_coding	ANXA8L2	annexin A8-like 2	728113	16157	0.938518	0.260964	1.23673	0.889202	1.7895e-08	5.12951e-07	5
ENSG00000272894	lincRNA	RP5-1159O4.1		NA	14534	0.722859	0.76023	0.733774	0.752765	1.85407e-08	5.30341e-07	5
ENSG00000166342	protein_coding	NETO1	neuropilin (NRP) and tolloid (TLL)-like 1	81832	125832	-0.603166	-0.530454	-0.695173	-0.605383	1.8701e-08	5.33802e-07	1
ENSG00000056291	protein_coding	NPFFR2	neuropeptide FF receptor 2	10886	116263	-0.341046	-0.528129	-0.803386	-0.549734	1.8794e-08	5.34815e-07	1
ENSG00000167992	protein_coding	VWCE	von Willebrand factor C and EGF domains	220001	37138	-0.624185	-0.6491	-0.444914	-0.581391	1.88152e-08	5.34815e-07	3
ENSG00000003096	protein_coding	KLHL13	kelch-like family member 13	90293	219527	-0.445327	-0.296227	-0.835878	-0.520461	1.96588e-08	5.57628e-07	3
ENSG00000107249	protein_coding	GLIS3	GLIS family zinc finger 3	169792	524265	-0.333694	-0.317405	-0.504269	-0.384434	1.98503e-08	5.61888e-07	3
ENSG00000106605	protein_coding	BLVRA	biliverdin reductase A	644	48662	0.398391	0.311482	0.383889	0.365512	2.04083e-08	5.76482e-07	6
ENSG00000136155	protein_coding	SCEL	sciellin	8796	109589	2.21627	2.73855	0.401789	1.79256	2.07816e-08	5.85809e-07	5
ENSG00000129514	protein_coding	FOXA1	forkhead box A1	3169	6075	-0.648541	-0.435767	-0.862249	-0.693701	2.10542e-08	5.92262e-07	1
ENSG00000146411	protein_coding	SLC2A12	solute carrier family 2 (facilitated glucose transporter), member 12	154091	63939	-0.954236	-0.878296	-0.515668	-0.757106	2.19542e-08	6.15467e-07	1
ENSG00000171877	protein_coding	FRMD5	FERM domain containing 5	84978	324491	-0.486291	-0.35058	-0.824795	-0.554223	2.19696e-08	6.15467e-07	1
ENSG00000163491	protein_coding	NEK10	NIMA-related kinase 10	152110	259375	-0.345913	-0.949845	-1.69738	-1.03684	2.2275e-08	6.22738e-07	1
ENSG00000151150	protein_coding	ANK3	ankyrin 3, node of Ranvier (ankyrin G)	288	707192	0.492188	0.400367	0.416693	0.436665	2.27751e-08	6.35411e-07	7
ENSG00000142733	protein_coding	MAP3K6	mitogen-activated protein kinase kinase kinase 6	9064	11708	0.54664	0.309205	0.525916	0.462604	2.28672e-08	6.36673e-07	6
ENSG00000116985	protein_coding	BMP8B	bone morphogenetic protein 8b	656	31679	0.586257	0.600108	0.716305	0.642604	2.38789e-08	6.63483e-07	5
ENSG00000175602	protein_coding	CCDC85B	coiled-coil domain containing 85B	11007	1523	-0.419547	-0.558433	-0.490102	-0.489891	2.55454e-08	7.08337e-07	3
ENSG00000272761	lincRNA	LINC01279	long intergenic non-protein coding RNA 1279	100506621	5108	0.449065	0.398633	1.16639	0.669289	2.58005e-08	7.13955e-07	5
ENSG00000130222	protein_coding	GADD45G	growth arrest and DNA-damage-inducible, gamma	10912	1542	0.619947	0.608357	0.925072	0.750833	2.58594e-08	7.14129e-07	5
ENSG00000118596	protein_coding	SLC16A7	solute carrier family 16 (monocarboxylate transporter), member 7	9194	193788	0.679672	0.728645	0.349913	0.587423	2.63635e-08	7.26575e-07	5
ENSG00000144810	protein_coding	COL8A1	collagen, type VIII, alpha 1	1295	160751	0.431076	0.514833	1.12657	0.690429	2.69408e-08	7.40981e-07	5
ENSG00000112414	protein_coding	GPR126	G protein-coupled receptor 126	57211	144412	0.722654	0.29428	0.39352	0.469681	2.7183e-08	7.46133e-07	7
ENSG00000149177	protein_coding	PTPRJ	protein tyrosine phosphatase, receptor type, J	5795	190283	0.356992	0.474215	0.468653	0.433379	2.88114e-08	7.89234e-07	6
ENSG00000176692	protein_coding	FOXC2	forkhead box C2 (MFH-1, mesenchyme forkhead 1)	2303	2477	0.447269	0.694886	0.712364	0.611935	3.05275e-08	8.34561e-07	5
ENSG00000158055	protein_coding	GRHL3	grainyhead-like 3 (Drosophila)	57822	45160	-0.522596	-0.860663	-1.0196	-0.75894	3.06647e-08	8.3663e-07	1
ENSG00000265190	protein_coding	ANXA8	annexin A8	653145	23996	0.854022	0.422529	0.720479	0.675965	3.49786e-08	9.52413e-07	5
ENSG00000149115	protein_coding	TNKS1BP1	tankyrase 1 binding protein 1, 182kDa	85456	25314	0.410911	0.316566	0.482128	0.403236	3.5485e-08	9.64268e-07	6
ENSG00000135111	protein_coding	TBX3	T-box 3	6926	13910	-0.83794	-0.299541	-0.769166	-0.650398	3.64486e-08	9.88478e-07	1
ENSG00000150347	protein_coding	ARID5B	AT rich interactive domain 5B (MRF1-like)	84159	195644	-0.431578	-0.39395	-0.268309	-0.364765	3.7737e-08	1.02138e-06	4
ENSG00000138606	protein_coding	SHF	Src homology 2 domain containing F	90525	33961	-0.921295	-0.482051	-0.644664	-0.660596	3.81205e-08	1.02971e-06	1
ENSG00000231203	processed_pseudogene	KRT8P10	keratin 8 pseudogene 10	NA	1446	0.239605	1.13629	1.06384	0.814004	3.8437e-08	1.0362e-06	5
ENSG00000125753	protein_coding	VASP	vasodilator-stimulated phosphoprotein	7408	20404	0.284691	0.459339	0.468018	0.404285	3.88256e-08	1.0446e-06	6
ENSG00000172738	protein_coding	TMEM217	transmembrane protein 217	221468	45975	-0.573718	-0.535292	-0.679128	-0.599032	4.05575e-08	1.08904e-06	1
ENSG00000161921	protein_coding	CXCL16	chemokine (C-X-C motif) ligand 16	58191	6396	-0.592797	-0.358687	-0.371012	-0.438025	4.12517e-08	1.1055e-06	3
ENSG00000161513	protein_coding	FDXR	ferredoxin reductase	2232	10534	-0.372524	-0.452821	-0.281858	-0.369026	4.2089e-08	1.12571e-06	3
ENSG00000174640	protein_coding	SLCO2A1	solute carrier organic anion transporter family, member 2A1	6578	119488	-0.645119	-0.370744	-1.09363	-0.696054	4.64412e-08	1.23968e-06	1
ENSG00000236453	lincRNA	AC003092.1		102723946	43828	-0.600084	-0.497448	-1.38792	-0.793998	4.68031e-08	1.24689e-06	1
ENSG00000111275	protein_coding	ALDH2	aldehyde dehydrogenase 2 family (mitochondrial)	217	43098	0.429792	0.678598	0.528361	0.55275	4.72551e-08	1.25647e-06	5
ENSG00000163513	protein_coding	TGFBR2	transforming growth factor, beta receptor II (70/80kDa)	7048	87640	0.336511	0.417908	0.393661	0.382901	4.78048e-08	1.2686e-06	6
ENSG00000065413	protein_coding	ANKRD44	ankyrin repeat domain 44	91526	344156	0.389566	0.550166	0.417382	0.455041	5.03932e-08	1.33468e-06	6
ENSG00000187720	protein_coding	THSD4	thrombospondin, type I, domain containing 4	79875	686431	0.398572	0.661195	0.25798	0.436069	5.06649e-08	1.33927e-06	7
ENSG00000163864	protein_coding	NMNAT3	nicotinamide nucleotide adenylyltransferase 3	349565	117837	-1.17668	-0.551844	-0.558148	-0.734023	5.08788e-08	1.34231e-06	1
ENSG00000036672	protein_coding	USP2	ubiquitin specific peptidase 2	9099	26511	0.753497	0.463781	0.991432	0.772128	5.33368e-08	1.40419e-06	5
ENSG00000027697	protein_coding	IFNGR1	interferon gamma receptor 1	3459	21965	0.369028	0.263643	0.601743	0.412782	5.3431e-08	1.40419e-06	6
ENSG00000105855	protein_coding	ITGB8	integrin, beta 8	3696	85052	-0.494303	-0.29921	-0.366299	-0.385613	5.44141e-08	1.42727e-06	4
ENSG00000112276	protein_coding	BVES	blood vessel epicardial substance	11149	40352	0.399163	0.506654	0.418342	0.438848	5.52059e-08	1.44525e-06	6
ENSG00000162433	protein_coding	AK4	adenylate kinase 4	205	84596	0.393407	0.359616	0.373009	0.375296	6.21091e-08	1.62284e-06	6
ENSG00000138796	protein_coding	HADH	hydroxyacyl-CoA dehydrogenase	3033	45461	0.426787	0.325739	0.4132	0.391816	6.46564e-08	1.68615e-06	6
ENSG00000169174	protein_coding	PCSK9	proprotein convertase subtilisin/kexin type 9	255738	25304	0.607012	0.775186	0.701448	0.708855	6.54122e-08	1.7026e-06	5
ENSG00000185339	protein_coding	TCN2	transcobalamin II	6948	20440	0.572521	0.401519	0.605124	0.53139	6.59886e-08	1.71432e-06	5
ENSG00000205302	protein_coding	SNX2	sorting nexin 2	6643	55112	0.358995	0.276358	0.598488	0.411773	6.65358e-08	1.72523e-06	6
ENSG00000012822	protein_coding	CALCOCO1	calcium binding and coiled-coil domain 1	57658	19228	-0.430527	-0.466918	-0.258401	-0.385148	6.79772e-08	1.75925e-06	4
ENSG00000087245	protein_coding	MMP2	matrix metallopeptidase 2 (gelatinase A, 72kDa gelatinase, 72kDa type IV collagenase)	4313	116991	-0.760124	-0.350387	-0.346214	-0.484203	6.95649e-08	1.79692e-06	3
ENSG00000197635	protein_coding	DPP4	dipeptidyl-peptidase 4	1803	82301	-0.511677	-0.608867	-0.193678	-0.440467	7.39917e-08	1.90764e-06	4
ENSG00000049130	protein_coding	KITLG	KIT ligand	4254	88058	-0.240238	-0.405688	-0.666197	-0.438194	7.59552e-08	1.95455e-06	3
ENSG00000041982	protein_coding	TNC	tenascin C	3371	98679	0.434672	1.42561	0.706919	0.853984	7.84793e-08	2.01569e-06	5
ENSG00000155313	protein_coding	USP25	ubiquitin specific peptidase 25	29761	150044	0.397543	0.324736	0.310204	0.344142	7.99314e-08	2.04735e-06	6
ENSG00000197043	protein_coding	ANXA6	annexin A6	309	57170	0.31534	0.534447	0.453063	0.434063	8.00135e-08	2.04735e-06	6
ENSG00000113552	protein_coding	GNPDA1	glucosamine-6-phosphate deaminase 1	10007	21292	-0.366655	-0.413081	-0.353301	-0.378232	8.04106e-08	2.05364e-06	3
ENSG00000182718	protein_coding	ANXA2	annexin A2	302	55749	0.41875	0.55986	0.406506	0.461701	8.19312e-08	2.08855e-06	6
ENSG00000138835	protein_coding	RGS3	regulator of G-protein signaling 3	5998	153012	-0.625415	-0.377946	-0.3624	-0.45473	8.21064e-08	2.0891e-06	3
ENSG00000115594	protein_coding	IL1R1	interleukin 1 receptor, type I	3554	115330	0.371661	0.444987	0.55789	0.458441	8.33921e-08	2.11785e-06	6
ENSG00000174738	protein_coding	NR1D2	nuclear receptor subfamily 1, group D, member 2	9975	35358	-0.683307	-0.356819	-0.437551	-0.492319	8.4086e-08	2.13149e-06	3
ENSG00000206190	protein_coding	ATP10A	ATPase, class V, type 10A	57194	187899	0.159241	0.849438	0.801358	0.602564	8.64773e-08	2.18802e-06	5
ENSG00000100242	protein_coding	SUN2	Sad1 and UNC84 domain containing 2	25777	59418	0.303756	0.324281	0.402748	0.344145	8.95693e-08	2.26204e-06	6
ENSG00000163576	protein_coding	EFHB	EF-hand domain family, member B	151651	67553	1.32199	0.674691	0.424511	0.853829	9.0118e-08	2.27168e-06	5
ENSG00000092445	protein_coding	TYRO3	TYRO3 protein tyrosine kinase	7301	25911	0.679426	0.51481	0.323164	0.515315	9.26972e-08	2.33236e-06	5
ENSG00000148848	protein_coding	ADAM12	ADAM metallopeptidase domain 12	8038	376074	-0.73633	-0.257574	-0.449899	-0.48254	9.36827e-08	2.3528e-06	3
ENSG00000093167	protein_coding	LRRFIP2	leucine rich repeat (in FLII) interacting protein 2	9209	131033	0.462252	0.36183	0.262429	0.362538	9.39355e-08	2.3548e-06	7
ENSG00000104549	protein_coding	SQLE	squalene epoxidase	6713	23786	0.49539	0.375075	0.241704	0.370227	1.01237e-07	2.53316e-06	7
ENSG00000242960	processed_pseudogene	FTH1P23	ferritin, heavy polypeptide 1 pseudogene 23	NA	549	0.494209	0.524542	0.932696	0.66239	1.03276e-07	2.57944e-06	5
ENSG00000167972	protein_coding	ABCA3	ATP-binding cassette, sub-family A (ABC1), member 3	21	64865	0.574586	0.386326	0.321579	0.427017	1.04816e-07	2.6131e-06	7
ENSG00000237515	protein_coding	SHISA9	shisa family member 9	729993	338793	0.463362	0.204416	0.635129	0.433826	1.05339e-07	2.62132e-06	6
ENSG00000105327	protein_coding	BBC3	BCL2 binding component 3	27113	11944	-0.396953	-0.343045	-0.445002	-0.394771	1.08222e-07	2.68813e-06	3
ENSG00000240809	processed_pseudogene	RP11-550F7.1		NA	1410	0.506758	0.488901	0.352486	0.449553	1.13588e-07	2.81628e-06	7
ENSG00000113719	protein_coding	ERGIC1	endoplasmic reticulum-golgi intermediate compartment (ERGIC) 1	57222	118410	0.2558	0.567987	0.615983	0.480355	1.14873e-07	2.84294e-06	5
ENSG00000006607	protein_coding	FARP2	FERM, RhoGEF and pleckstrin domain protein 2	9855	138598	0.385674	0.372986	0.285659	0.348764	1.16024e-07	2.86621e-06	6
ENSG00000268812	antisense	RP1-102K2.8		NA	793	-0.79312	-0.397186	-0.992167	-0.731905	1.19379e-07	2.93841e-06	1
ENSG00000100003	protein_coding	SEC14L2	SEC14-like 2 (S. cerevisiae)	23541	28460	0.290479	0.635989	0.634406	0.52603	1.19312e-07	2.93841e-06	5
ENSG00000184985	protein_coding	SORCS2	sortilin-related VPS10 domain containing receptor 2	57537	550298	-0.486395	-0.55687	-0.48406	-0.516605	1.21824e-07	2.99316e-06	3
ENSG00000131080	protein_coding	EDA2R	ectodysplasin A2 receptor	60401	43661	-0.381744	-0.44255	-0.357869	-0.393729	1.23829e-07	3.03693e-06	3
ENSG00000171608	protein_coding	PIK3CD	phosphatidylinositol-4,5-bisphosphate 3-kinase, catalytic subunit delta	5293	77382	-0.393819	-0.312718	-0.337369	-0.348036	1.26301e-07	3.09199e-06	4
ENSG00000146072	protein_coding	TNFRSF21	tumor necrosis factor receptor superfamily, member 21	27242	78373	0.330869	1.06966	0.43533	0.612557	1.2685e-07	3.09983e-06	5
ENSG00000077684	protein_coding	JADE1	jade family PHD finger 1	79960	65601	0.419317	0.243009	0.49254	0.384326	1.29707e-07	3.16397e-06	6
ENSG00000145040	protein_coding	UCN2	urocortin 2	90226	2046	-0.596202	-0.805173	-0.271215	-0.551972	1.32617e-07	3.22915e-06	3
ENSG00000090975	protein_coding	PITPNM2	phosphatidylinositol transfer protein, membrane-associated 2	57605	166535	0.31535	0.530836	0.527265	0.460526	1.33592e-07	3.24708e-06	6
ENSG00000102753	protein_coding	KPNA3	karyopherin alpha 3 (importin alpha 4)	3839	93614	0.357174	0.347656	0.308788	0.338143	1.44806e-07	3.51336e-06	6
ENSG00000128656	protein_coding	CHN1	chimerin 1	1123	206006	0.843405	0.511733	0.464773	0.618753	1.46575e-07	3.54993e-06	5
ENSG00000188042	protein_coding	ARL4C	ADP-ribosylation factor-like 4C	10123	4012	-0.748549	-0.196872	-1.05494	-0.666814	1.53153e-07	3.70265e-06	1
ENSG00000145012	protein_coding	LPP	LIM domain containing preferred translocation partner in lipoma	4026	737387	0.338136	0.439727	0.342894	0.373454	1.56215e-07	3.76997e-06	6
ENSG00000151388	protein_coding	ADAMTS12	ADAM metallopeptidase with thrombospondin type 1 motif, 12	81792	368657	-0.293906	-0.620195	-0.360393	-0.423407	1.59516e-07	3.8428e-06	3
ENSG00000170381	protein_coding	SEMA3E	sema domain, immunoglobulin domain (Ig), short basic domain, secreted, (semaphorin) 3E	9723	285104	-0.429784	-0.459202	-0.567586	-0.486874	1.62778e-07	3.90752e-06	3
ENSG00000189127	protein_coding	ANKRD34B	ankyrin repeat domain 34B	340120	13733	0.870853	1.13179	0.293395	0.76202	1.62666e-07	3.90752e-06	5
ENSG00000100311	protein_coding	PDGFB	platelet-derived growth factor beta polypeptide	5155	21392	0.294141	0.346266	0.461893	0.368858	1.69875e-07	4.07071e-06	6
ENSG00000137807	protein_coding	KIF23	kinesin family member 23	9493	34181	0.750042	0.462194	0.307087	0.528906	1.73312e-07	4.14575e-06	7
ENSG00000124766	protein_coding	SOX4	SRY (sex determining region Y)-box 4	6659	5850	-0.641866	-0.2343	-0.453325	-0.442691	1.75624e-07	4.19367e-06	3
ENSG00000056558	protein_coding	TRAF1	TNF receptor-associated factor 1	7185	26780	-0.375893	-0.55604	-0.404188	-0.448778	1.79778e-07	4.28533e-06	3
ENSG00000137962	protein_coding	ARHGAP29	Rho GTPase activating protein 29	9411	126080	-0.457442	-0.242357	-0.688129	-0.46258	1.80282e-07	4.28982e-06	3
ENSG00000101335	protein_coding	MYL9	myosin, light chain 9, regulatory	10398	9963	0.339172	0.5608	0.797135	0.565783	1.8519e-07	4.39891e-06	5
ENSG00000146674	protein_coding	IGFBP3	insulin-like growth factor binding protein 3	3486	9629	-0.958115	-0.769232	-0.305533	-0.67783	1.89187e-07	4.48601e-06	1
ENSG00000140682	protein_coding	TGFB1I1	transforming growth factor beta 1 induced transcript 1	7041	6375	0.246182	0.375912	0.509576	0.377337	1.89965e-07	4.4966e-06	6
ENSG00000204252	protein_coding	HLA-DOA	major histocompatibility complex, class II, DO alpha	3111	5434	-0.46888	-0.577202	-0.524798	-0.515365	2.14626e-07	5.07153e-06	3
ENSG00000006468	protein_coding	ETV1	ets variant 1	2115	100197	-0.634214	-0.434359	-0.574064	-0.554491	2.21688e-07	5.22929e-06	1
ENSG00000272405	antisense	RP11-284F21.10		NA	3221	-0.390066	-0.672749	-0.40609	-0.482237	2.27538e-07	5.35798e-06	3
ENSG00000138698	protein_coding	RAP1GDS1	RAP1, GTP-GDP dissociation stimulator 1	5910	182477	0.388523	0.404528	0.248604	0.347335	2.28557e-07	5.37268e-06	7
ENSG00000158258	protein_coding	CLSTN2	calsyntenin 2	64084	642212	-0.384003	-0.381866	-0.330707	-0.365431	2.34217e-07	5.49622e-06	3
ENSG00000205336	protein_coding	GPR56	G protein-coupled receptor 56	9289	54928	-1.05401	-0.649393	-0.216629	-0.637775	2.39533e-07	5.61127e-06	3
ENSG00000106976	protein_coding	DNM1	dynamin 1	1759	51869	-0.440843	-0.452658	-0.356297	-0.417605	2.42981e-07	5.68224e-06	4
ENSG00000163435	protein_coding	ELF3	E74-like factor 3 (ets domain transcription factor, epithelial-specific )	1999	9243	-0.283746	-0.395773	-0.446174	-0.375568	2.44722e-07	5.71312e-06	3
ENSG00000103066	protein_coding	PLA2G15	phospholipase A2, group XV	23659	15758	0.388003	0.344593	0.584676	0.438553	2.47301e-07	5.76342e-06	6
ENSG00000169594	protein_coding	BNC1	basonuclin 1	646	28813	-0.482183	-0.305688	-0.475628	-0.421451	2.51209e-07	5.84449e-06	3
ENSG00000147416	protein_coding	ATP6V1B2	ATPase, H+ transporting, lysosomal 56/58kDa, V1 subunit B2	526	29452	-0.295333	-0.377322	-0.448214	-0.373597	2.54676e-07	5.91501e-06	3
ENSG00000142910	protein_coding	TINAGL1	tubulointerstitial nephritis antigen-like 1	64129	11201	-0.637312	-0.327341	-0.310254	-0.425087	2.64291e-07	6.12785e-06	4
ENSG00000128791	protein_coding	TWSG1	twisted gastrulation BMP signaling modulator 1	57045	67653	0.418628	0.273359	0.35209	0.34791	2.65481e-07	6.14496e-06	7
ENSG00000137285	protein_coding	TUBB2B	tubulin, beta 2B class IIb	347733	7469	0.290097	0.566655	0.407178	0.418524	2.70054e-07	6.24017e-06	6
ENSG00000163359	protein_coding	COL6A3	collagen, type VI, alpha 3	1293	90372	-1.15271	-0.525108	-0.276267	-0.586279	2.82867e-07	6.52514e-06	3
ENSG00000163872	protein_coding	YEATS2	YEATS domain containing 2	55689	114807	0.287529	0.337655	0.351109	0.325555	2.95212e-07	6.79838e-06	6
ENSG00000179242	protein_coding	CDH4	cadherin 4, type 1, R-cadherin (retinal)	1002	688191	0.539861	0.437424	0.420324	0.461135	3.01174e-07	6.92396e-06	7
ENSG00000089723	protein_coding	OTUB2	OTU deubiquitinase, ubiquitin aldehyde binding 2	78990	22601	-0.797689	-0.28838	-0.550384	-0.541868	3.10443e-07	7.12498e-06	3
ENSG00000213639	protein_coding	PPP1CB	protein phosphatase 1, catalytic subunit, beta isozyme	5500	51300	0.349705	0.369094	0.346378	0.355115	3.26495e-07	7.48075e-06	6
ENSG00000185522	protein_coding	LMNTD2	lamin tail domain containing 2	256329	5924	0.642063	0.895784	0.393222	0.641622	3.36151e-07	7.68903e-06	5
ENSG00000147003	protein_coding	TMEM27	transmembrane protein 27	57393	37713	-0.44566	-0.598379	-1.02404	-0.668967	3.39232e-07	7.7205e-06	1
ENSG00000143320	protein_coding	CRABP2	cellular retinoic acid binding protein 2	1382	6210	-0.382899	-0.704328	-0.739965	-0.64183	3.38391e-07	7.7205e-06	1
ENSG00000167600	protein_coding	CYP2S1	cytochrome P450, family 2, subfamily S, polypeptide 1	29785	14490	-0.394062	-0.461532	-0.477853	-0.444051	3.39206e-07	7.7205e-06	3
ENSG00000154358	protein_coding	OBSCN	obscurin, cytoskeletal calmodulin and titin-interacting RhoGEF	84033	170746	-0.594023	-0.370868	-0.428019	-0.462048	3.45136e-07	7.84175e-06	3
ENSG00000177570	protein_coding	SAMD12	sterile alpha motif domain containing 12	401474	432536	-0.316713	-0.454178	-0.524608	-0.431615	3.46296e-07	7.85496e-06	3
ENSG00000273706	protein_coding	LHX1	LIM homeobox 1	3975	7827	-0.662403	-0.47541	-0.439536	-0.52336	3.69915e-07	8.37673e-06	3
ENSG00000134824	protein_coding	FADS2	fatty acid desaturase 2	9415	74374	0.30804	0.445085	0.359254	0.370576	3.86434e-07	8.73624e-06	6
ENSG00000134569	protein_coding	LRP4	low density lipoprotein receptor-related protein 4	4038	61774	0.238244	0.525592	0.854806	0.539974	3.87759e-07	8.74549e-06	5
ENSG00000047634	protein_coding	SCML1	sex comb on midleg-like 1 (Drosophila)	6322	17539	0.403898	0.336288	0.523953	0.421066	3.8813e-07	8.74549e-06	6
ENSG00000145247	protein_coding	OCIAD2	OCIA domain containing 2	132299	21918	-0.428225	-0.218122	-0.519266	-0.388043	3.95035e-07	8.88634e-06	3
ENSG00000130720	protein_coding	FIBCD1	fibrinogen C domain containing 1	84929	36848	-0.807671	-0.307167	-0.450865	-0.511498	3.99724e-07	8.97695e-06	3
ENSG00000255495	antisense	FAM85A	family with sequence similarity 85, member A	619423	1813	0.450691	0.63081	0.682136	0.621809	4.14047e-07	9.28327e-06	5
ENSG00000125733	protein_coding	TRIP10	thyroid hormone receptor interactor 10	9322	13601	0.308847	0.257054	0.465587	0.343951	4.15629e-07	9.30338e-06	6
ENSG00000109667	protein_coding	SLC2A9	solute carrier family 2 (facilitated glucose transporter), member 9	56606	283783	0.435451	0.809311	0.486708	0.591137	4.27723e-07	9.55834e-06	5
ENSG00000135446	protein_coding	CDK4	cyclin-dependent kinase 4	1019	8286	-0.225577	-0.413734	-0.408508	-0.347691	4.30085e-07	9.59534e-06	3
ENSG00000173227	protein_coding	SYT12	synaptotagmin XII	91683	44085	-1.13431	-0.281148	-0.676884	-0.754825	4.35074e-07	9.68701e-06	1
ENSG00000135821	protein_coding	GLUL	glutamate-ammonia ligase	2752	10502	0.434038	0.252788	0.94928	0.561287	4.3562e-07	9.68701e-06	5
ENSG00000166920	protein_coding	C15orf48	chromosome 15 open reading frame 48	84419	18232	-0.431944	-0.533083	-0.87504	-0.647821	4.46771e-07	9.90822e-06	1
ENSG00000102699	protein_coding	PARP4	poly (ADP-ribose) polymerase family, member 4	143	91884	0.557839	0.267649	0.351662	0.392559	4.47026e-07	9.90822e-06	7
ENSG00000173334	protein_coding	TRIB1	tribbles pseudokinase 1	10221	8084	-0.914893	-0.441655	-0.336641	-0.561731	4.55369e-07	1.00767e-05	3
ENSG00000167074	protein_coding	TEF	thyrotrophic embryonic factor	7008	31993	-0.827598	-0.775436	-0.313173	-0.631881	4.59338e-07	1.0148e-05	3
ENSG00000163565	protein_coding	IFI16	interferon, gamma-inducible protein 16	3428	55187	-0.356209	-0.361151	-0.591727	-0.436719	4.62446e-07	1.02001e-05	3
ENSG00000013588	protein_coding	GPRC5A	G protein-coupled receptor, class C, group 5, member A	9052	27155	-0.446434	-0.43458	-0.215181	-0.361327	4.648e-07	1.02354e-05	4
ENSG00000102996	protein_coding	MMP15	matrix metallopeptidase 15 (membrane-inserted)	4324	21335	0.2147	0.390396	0.677166	0.42683	4.78599e-07	1.05222e-05	6
ENSG00000069431	protein_coding	ABCC9	ATP-binding cassette, sub-family C (CFTR/MRP), member 9	10060	144001	-0.268463	-0.588297	-1.14758	-0.660113	4.88037e-07	1.07124e-05	1
ENSG00000101871	protein_coding	MID1	midline 1 (Opitz/BBB syndrome)	4281	388344	-0.349168	-0.280388	-0.348417	-0.326601	4.92691e-07	1.07971e-05	4
ENSG00000236060	processed_pseudogene	HSPB1P1	heat shock 27kDa protein 1 pseudogene 1	NA	255	0.555456	0.50282	1.03966	0.733893	4.94698e-07	1.08236e-05	5
ENSG00000115380	protein_coding	EFEMP1	EGF containing fibulin-like extracellular matrix protein 1	2202	58172	0.19111	0.455971	0.601325	0.41688	5.09686e-07	1.11336e-05	6
ENSG00000234840	lincRNA	LINC01239	long intergenic non-protein coding RNA 1239	441389	178013	-1.0441	-0.592463	-0.396506	-0.687228	5.19687e-07	1.13338e-05	1
ENSG00000163545	protein_coding	NUAK2	NUAK family, SNF1-like kinase, 2	81788	19696	-0.243054	-0.494847	-0.320071	-0.355226	5.23585e-07	1.14006e-05	3
ENSG00000171729	protein_coding	TMEM51	transmembrane protein 51	55092	67948	-0.30939	-0.260266	-0.527392	-0.363936	5.36762e-07	1.16688e-05	3
ENSG00000046889	protein_coding	PREX2	phosphatidylinositol-3,4,5-trisphosphate-dependent Rac exchange factor 2	80243	284912	-0.556001	-0.281367	-0.479856	-0.439387	5.61601e-07	1.21893e-05	3
ENSG00000176928	protein_coding	GCNT4	glucosaminyl (N-acetyl) transferase 4, core 2	51301	5553	0.565156	0.783032	0.351271	0.56603	5.76847e-07	1.25002e-05	5
ENSG00000151491	protein_coding	EPS8	epidermal growth factor receptor pathway substrate 8	2059	262171	0.496391	0.434224	0.190325	0.374239	5.79607e-07	1.254e-05	7
ENSG00000214182	transcribed_processed_pseudogene	PTMAP5	prothymosin, alpha pseudogene 5	NA	1161	-0.301307	-0.260613	-0.585486	-0.381115	5.82137e-07	1.25747e-05	3
ENSG00000130517	protein_coding	PGPEP1	pyroglutamyl-peptidase I	54858	29363	-0.379712	-0.37569	-0.348309	-0.368392	5.90395e-07	1.27329e-05	3
ENSG00000166448	protein_coding	TMEM130	transmembrane protein 130	222865	24283	-0.888671	-0.438327	-0.777144	-0.67109	5.97514e-07	1.2866e-05	1
ENSG00000156113	protein_coding	KCNMA1	potassium large conductance calcium-activated channel, subfamily M, alpha member 1	3778	768994	-0.273961	-0.435853	-0.656748	-0.455644	5.99416e-07	1.28865e-05	3
ENSG00000176171	protein_coding	BNIP3	BCL2/adenovirus E1B 19kDa interacting protein 3	664	15476	0.219834	0.358064	0.470568	0.35237	6.11652e-07	1.31288e-05	6
ENSG00000135205	protein_coding	CCDC146	coiled-coil domain containing 146	57639	207099	1.52475	0.427302	0.631188	0.890219	6.56091e-07	1.40604e-05	5
ENSG00000135776	protein_coding	ABCB10	ATP-binding cassette, sub-family B (MDR/TAP), member 10	23456	42113	0.592808	0.426814	0.304926	0.446052	6.68294e-07	1.42994e-05	7
ENSG00000186792	protein_coding	HYAL3	hyaluronoglucosaminidase 3	8372	6640	0.613823	0.491782	0.41866	0.505247	6.73355e-07	1.4385e-05	5
ENSG00000198668	protein_coding	CALM1	calmodulin 1 (phosphorylase kinase, delta)	801	11759	0.397604	0.456036	0.2846	0.379444	6.7527e-07	1.44033e-05	7
ENSG00000136883	protein_coding	KIF12	kinesin family member 12	113220	13101	-0.458568	-0.47686	-0.31958	-0.42101	7.11179e-07	1.51454e-05	4
ENSG00000079739	protein_coding	PGM1	phosphoglucomutase 1	5236	66969	0.257773	0.299131	0.429115	0.328902	7.61561e-07	1.6193e-05	6
ENSG00000172379	protein_coding	ARNT2	aryl-hydrocarbon receptor nuclear translocator 2	9915	193587	-0.351652	-0.411395	-0.431224	-0.399816	7.63707e-07	1.62133e-05	3
ENSG00000169242	protein_coding	EFNA1	ephrin-A1	1942	7397	-0.315313	-0.666352	-0.635721	-0.559726	7.68382e-07	1.62871e-05	3
ENSG00000198075	protein_coding	SULT1C4	sulfotransferase family, cytosolic, 1C, member 4	27233	10146	-0.59752	-0.421902	-0.249867	-0.479194	7.84688e-07	1.66068e-05	4
ENSG00000100505	protein_coding	TRIM9	tripartite motif containing 9	114088	120799	-0.438634	-0.71738	-0.569888	-0.588839	7.96837e-07	1.68377e-05	1
ENSG00000257335	protein_coding	MGAM	maltase-glucoamylase (alpha-glucosidase)	8972	198934	0.233115	1.8019	0.979269	0.995438	8.11781e-07	1.71075e-05	5
ENSG00000100647	protein_coding	KIAA0247	KIAA0247	9766	103546	0.216139	0.45053	0.401479	0.355317	8.12124e-07	1.71075e-05	6
ENSG00000072110	protein_coding	ACTN1	actinin, alpha 1	87	105297	0.3597	0.535059	0.731425	0.542063	8.17422e-07	1.71924e-05	5
ENSG00000128849	protein_coding	CGNL1	cingulin-like 1	84952	174760	-0.49771	-0.177761	-0.461335	-0.37583	8.18771e-07	1.71942e-05	3
ENSG00000253746	lincRNA	RP11-527N22.2		NA	1285	-0.682843	-0.353046	-0.880178	-0.655086	8.30784e-07	1.74195e-05	1
ENSG00000129657	protein_coding	SEC14L1	SEC14-like 1 (S. cerevisiae)	6397	130385	0.464536	0.311018	0.256615	0.344786	8.49226e-07	1.77788e-05	7
ENSG00000147234	protein_coding	FRMPD3	FERM and PDZ domain containing 3	84443	82801	-0.487989	-1.31962	-0.493522	-0.796162	8.87455e-07	1.85505e-05	1
ENSG00000082512	protein_coding	TRAF5	TNF receptor-associated factor 5	7188	48331	0.680939	0.467172	0.465015	0.533345	9.07215e-07	1.89345e-05	5
ENSG00000146433	protein_coding	TMEM181	transmembrane protein 181	57583	98992	0.286573	0.328639	0.32659	0.313945	9.10442e-07	1.89727e-05	6
ENSG00000138622	protein_coding	HCN4	hyperpolarization activated cyclic nucleotide-gated potassium channel 4	10021	49405	-1.02974	-0.413083	-0.50359	-0.633483	9.14336e-07	1.90246e-05	1
ENSG00000196715	protein_coding	VKORC1L1	vitamin K epoxide reductase complex, subunit 1-like 1	154807	86296	0.301211	0.30155	0.340474	0.314546	9.19836e-07	1.91098e-05	6
ENSG00000104059	protein_coding	FAM189A1	family with sequence similarity 189, member A1	23359	450469	-0.504542	-0.568485	-0.247979	-0.443477	9.57817e-07	1.98685e-05	4
ENSG00000164023	protein_coding	SGMS2	sphingomyelin synthase 2	166929	90484	0.326375	0.551114	0.223514	0.366515	9.68736e-07	2.00644e-05	6
ENSG00000111321	protein_coding	LTBR	lymphotoxin beta receptor (TNFR superfamily, member 3)	4055	16526	0.182923	0.423768	0.558994	0.38818	1.00982e-06	2.08835e-05	6
ENSG00000211584	protein_coding	SLC48A1	solute carrier family 48 (heme transporter), member 1	55652	28837	-0.159327	-0.49612	-0.546783	-0.401473	1.01809e-06	2.10225e-05	3
ENSG00000092964	protein_coding	DPYSL2	dihydropyrimidinase-like 2	1808	143903	0.408442	0.437872	0.200666	0.348733	1.051e-06	2.16691e-05	7
ENSG00000149782	protein_coding	PLCB3	phospholipase C, beta 3 (phosphatidylinositol-specific)	5331	17627	0.306029	0.384588	0.254093	0.314846	1.06046e-06	2.1831e-05	6
ENSG00000163050	protein_coding	ADCK3	aarF domain containing kinase 3	56997	90009	-0.373087	-0.517466	-0.518096	-0.466418	1.06421e-06	2.18751e-05	3
ENSG00000151623	protein_coding	NR3C2	nuclear receptor subfamily 3, group C, member 2	4306	365936	-0.575124	-0.521953	-0.530064	-0.549844	1.07023e-06	2.19657e-05	1
ENSG00000143473	protein_coding	KCNH1	potassium voltage-gated channel, subfamily H (eag-related), member 1	3756	455800	-0.310633	-0.458629	-0.461876	-0.410838	1.0949e-06	2.24381e-05	3
ENSG00000240668	processed_pseudogene	KRT8P36	keratin 8 pseudogene 36	NA	1439	0.191296	1.23903	1.35677	0.94255	1.10095e-06	2.25281e-05	5
ENSG00000138772	protein_coding	ANXA3	annexin A3	306	58932	0.312687	0.441208	0.283528	0.345967	1.10307e-06	2.25375e-05	6
ENSG00000152784	protein_coding	PRDM8	PR domain containing 8	56978	20450	-0.427375	-0.655719	-0.74923	-0.594026	1.11242e-06	2.26603e-05	1
ENSG00000186063	protein_coding	AIDA	axin interactor, dorsalization associated	64853	45197	0.373935	0.350479	0.234019	0.31993	1.1111e-06	2.26603e-05	7
ENSG00000153292	protein_coding	GPR110	G protein-coupled receptor 110	266977	44660	-0.754336	-0.216331	-0.618441	-0.587721	1.12099e-06	2.28008e-05	3
ENSG00000213420	protein_coding	GPC2	glypican 2	221914	7766	-0.600449	-0.507125	-0.434198	-0.521605	1.14876e-06	2.33307e-05	3
ENSG00000232004	processed_pseudogene	CAP1P2	CAP1 pseudogene 2	NA	1408	0.61905	0.48663	0.509839	0.538673	1.18165e-06	2.39629e-05	5
ENSG00000149591	protein_coding	TAGLN	transgelin	6876	5461	0.276568	0.683778	0.66547	0.542094	1.18918e-06	2.40797e-05	5
ENSG00000136859	protein_coding	ANGPTL2	angiopoietin-like 2	23452	35551	-0.602757	-1.01453	-0.39581	-0.639486	1.20633e-06	2.43904e-05	1
ENSG00000110492	protein_coding	MDK	midkine (neurite growth-promoting factor 2)	4192	3081	-0.509947	-0.655066	-0.274465	-0.46661	1.27908e-06	2.58229e-05	4
ENSG00000170290	protein_coding	SLN	sarcolipin	6588	12315	-0.985491	-0.258247	-1.18739	-0.810674	1.28266e-06	2.58569e-05	1
ENSG00000112299	protein_coding	VNN1	vanin 1	8876	32459	-0.350407	-0.748763	-0.988871	-0.701592	1.29367e-06	2.60402e-05	1
ENSG00000064666	protein_coding	CNN2	calponin 2	1265	12487	0.23562	0.487018	0.603383	0.442015	1.3067e-06	2.62635e-05	6
ENSG00000067798	protein_coding	NAV3	neuron navigator 3	89795	382103	-0.395385	-0.453472	-0.994062	-0.618321	1.31189e-06	2.62901e-05	1
ENSG00000076554	protein_coding	TPD52	tumor protein D52	7163	196364	0.555253	0.282973	0.499804	0.447356	1.31104e-06	2.62901e-05	7
ENSG00000147642	protein_coding	SYBU	syntabulin (syntaxin-interacting)	55638	117813	0.773526	0.602974	0.344606	0.578397	1.33055e-06	2.66248e-05	5
ENSG00000183207	protein_coding	RUVBL2	RuvB-like AAA ATPase 2	10856	22547	0.271229	0.385916	0.28173	0.312996	1.36131e-06	2.72002e-05	6
ENSG00000074660	protein_coding	SCARF1	scavenger receptor class F, member 1	8578	11889	-0.706846	-0.547069	-0.496009	-0.607309	1.36885e-06	2.73107e-05	1
ENSG00000166578	protein_coding	IQCD	IQ motif containing D	115811	25653	-0.306957	-0.876496	-0.737915	-0.63069	1.37434e-06	2.738e-05	1
ENSG00000105499	protein_coding	PLA2G4C	phospholipase A2, group IVC (cytosolic, calcium-independent)	8605	62974	-0.587944	-0.547665	-0.406095	-0.516289	1.4004e-06	2.78583e-05	3
ENSG00000072415	protein_coding	MPP5	membrane protein, palmitoylated 5 (MAGUK p55 subfamily member 5)	64398	94710	0.546933	0.197006	0.358618	0.36788	1.43611e-06	2.85269e-05	7
ENSG00000196739	protein_coding	COL27A1	collagen, type XXVII, alpha 1	85301	156951	-0.702758	-0.416355	-0.190295	-0.437078	1.45907e-06	2.89407e-05	4
ENSG00000172974	processed_pseudogene	AC007318.5		NA	880	0.342904	0.331643	0.250321	0.308341	1.46817e-06	2.90787e-05	7
ENSG00000162909	protein_coding	CAPN2	calpain 2, (m/II) large subunit	824	74425	0.329507	0.766391	0.375352	0.490151	1.50506e-06	2.9766e-05	6
ENSG00000196843	protein_coding	ARID5A	AT rich interactive domain 5A (MRF1-like)	10865	15895	-0.441257	-0.431108	-0.589151	-0.488137	1.52158e-06	3.0049e-05	3
ENSG00000254815	antisense	RP11-496I9.1		NA	2512	0.44487	0.588195	0.842986	0.656626	1.53189e-06	3.02087e-05	5
ENSG00000137868	protein_coding	STRA6	stimulated by retinoic acid 6	64220	32801	-0.571639	-0.38064	-0.696955	-0.591578	1.6531e-06	3.25517e-05	1
ENSG00000011426	protein_coding	ANLN	anillin, actin binding protein	54443	63985	0.686234	0.163311	0.3587	0.432317	1.66816e-06	3.28006e-05	7
ENSG00000025708	protein_coding	TYMP	thymidine phosphorylase	1890	4333	0.336215	0.771662	0.826173	0.656475	1.69381e-06	3.32569e-05	5
ENSG00000214530	protein_coding	STARD10	StAR-related lipid transfer (START) domain containing 10	10809	38952	-0.581566	-0.386904	-0.323858	-0.427969	1.71843e-06	3.36917e-05	4
ENSG00000153048	protein_coding	CARHSP1	calcium regulated heat stable protein 1, 24kDa	23589	16070	0.497709	0.23407	0.299374	0.347507	1.72239e-06	3.37206e-05	7
ENSG00000260549	unitary_pseudogene	MT1L	metallothionein 1L (gene/pseudogene)	4500	1342	0.248393	0.801821	0.735379	0.594665	1.72859e-06	3.37934e-05	5
ENSG00000102119	protein_coding	EMD	emerin	2010	2326	0.248379	0.300118	0.393811	0.313584	1.77714e-06	3.46925e-05	6
ENSG00000144320	protein_coding	KIAA1715	KIAA1715	80856	78947	0.378257	0.379639	0.342151	0.366992	1.81601e-06	3.54005e-05	6
ENSG00000234741	processed_transcript	GAS5	growth arrest-specific 5 (non-protein coding)	26769	4982	-0.333945	-0.36878	-0.270571	-0.324238	1.86559e-06	3.63148e-05	4
ENSG00000121691	protein_coding	CAT	catalase	847	33137	0.383299	0.239302	0.322239	0.31554	1.87291e-06	3.64052e-05	7
ENSG00000049759	protein_coding	NEDD4L	neural precursor cell expressed, developmentally down-regulated 4-like, E3 ubiquitin protein ligase	23327	357173	-0.276967	-0.460335	-0.262981	-0.334007	1.95284e-06	3.78723e-05	3
ENSG00000164736	protein_coding	SOX17	SRY (sex determining region Y)-box 17	64321	2953	0.429074	0.963683	0.430258	0.617527	1.95396e-06	3.78723e-05	5
ENSG00000102804	protein_coding	TSC22D1	TSC22 domain family, member 1	8848	145004	-0.343436	-0.270716	-0.361196	-0.325059	1.9576e-06	3.78888e-05	3
ENSG00000234465	protein_coding	PINLYP	phospholipase A2 inhibitor and LY6/PLAUR domain containing	390940	7164	-0.713898	-0.337591	-0.801457	-0.618654	1.96445e-06	3.79672e-05	1
ENSG00000176720	protein_coding	BOK	BCL2-related ovarian killer	666	15417	0.190429	0.35016	0.484419	0.342162	2.00403e-06	3.86772e-05	6
ENSG00000076864	protein_coding	RAP1GAP	RAP1 GTPase activating protein	5909	73148	0.56811	0.524924	0.507956	0.536264	2.01386e-06	3.88119e-05	5
ENSG00000091592	protein_coding	NLRP1	NLR family, pyrin domain containing 1	22861	119997	-0.451114	-0.575555	-0.237561	-0.418913	2.10888e-06	4.05855e-05	4
ENSG00000184916	protein_coding	JAG2	jagged 2	3714	27843	0.234954	0.481101	0.586021	0.428737	2.11269e-06	4.06012e-05	6
ENSG00000047457	protein_coding	CP	ceruloplasmin (ferroxidase)	1356	59645	0.686686	0.826806	0.360644	0.609981	2.14107e-06	4.10886e-05	5
ENSG00000258955	lincRNA	LINC00519	long intergenic non-protein coding RNA 519	NA	23970	-0.621366	-0.53391	-0.622283	-0.604232	2.2084e-06	4.23209e-05	1
ENSG00000165323	protein_coding	FAT3	FAT atypical cadherin 3	120114	544374	-0.286514	-0.387318	-0.557623	-0.410045	2.21323e-06	4.23537e-05	3
ENSG00000262001	antisense	DLGAP1-AS2	DLGAP1 antisense RNA 2	NA	5336	-0.594366	-0.336253	-0.780421	-0.58705	2.23169e-06	4.2647e-05	1
ENSG00000134352	protein_coding	IL6ST	interleukin 6 signal transducer	3572	59898	0.341681	0.283445	0.364885	0.32999	2.24103e-06	4.27653e-05	6
ENSG00000144218	protein_coding	AFF3	AF4/FMR2 family, member 3	3899	597320	-0.576527	-0.557327	-0.488961	-0.555156	2.27978e-06	4.34438e-05	3
ENSG00000198680	protein_coding	TUSC1	tumor suppressor candidate 1	286319	2051	-0.273331	-0.526655	-0.445596	-0.416051	2.46061e-06	4.67585e-05	3
ENSG00000188452	protein_coding	CERKL	ceramide kinase-like	375298	143989	0.911714	0.469982	0.453018	0.619223	2.4574e-06	4.67585e-05	5
ENSG00000147224	protein_coding	PRPS1	phosphoribosyl pyrophosphate synthetase 1	5631	22602	-0.270835	-0.581539	-0.29301	-0.381763	2.47025e-06	4.68761e-05	3
ENSG00000183484	protein_coding	GPR132	G protein-coupled receptor 132	29933	16056	-0.483201	-0.572783	-0.492221	-0.512998	2.52256e-06	4.78021e-05	3
ENSG00000132326	protein_coding	PER2	period circadian clock 2	8864	46064	-0.513308	-0.571576	-0.474898	-0.519775	2.57341e-06	4.86976e-05	3
ENSG00000254851	unprocessed_pseudogene	RP11-109L13.1		NA	3054	0.18416	0.602336	0.867455	0.554167	2.61935e-06	4.94981e-05	5
ENSG00000100979	protein_coding	PLTP	phospholipid transfer protein	5360	13534	-0.52708	-0.395237	-0.204914	-0.37704	2.68767e-06	5.07186e-05	4
ENSG00000228358	lincRNA	AC113617.1		NA	12227	-0.545632	-0.561004	-0.497638	-0.540929	2.69673e-06	5.08189e-05	3
ENSG00000104695	protein_coding	PPP2CB	protein phosphatase 2, catalytic subunit, beta isozyme	5516	39857	0.301886	0.441417	0.264334	0.336058	2.70745e-06	5.08514e-05	6
ENSG00000143198	protein_coding	MGST3	microsomal glutathione S-transferase 3	4259	30935	0.376458	0.488476	0.170905	0.345034	2.70968e-06	5.08514e-05	7
ENSG00000095739	protein_coding	BAMBI	BMP and activin membrane-bound inhibitor	25805	5597	0.427266	0.385682	0.409056	0.40705	2.70792e-06	5.08514e-05	7
ENSG00000171219	protein_coding	CDC42BPG	CDC42 binding protein kinase gamma (DMPK-like)	55561	21182	-0.4316	-0.317043	-0.643772	-0.463593	2.73131e-06	5.11603e-05	3
ENSG00000163249	protein_coding	CCNYL1	cyclin Y-like 1	151195	50299	0.486621	0.463167	0.263911	0.407001	2.73553e-06	5.11603e-05	7
ENSG00000184743	protein_coding	ATL3	atlastin GTPase 3	25923	47834	0.402338	0.373046	0.201861	0.325293	2.73744e-06	5.11603e-05	7
ENSG00000186635	protein_coding	ARAP1	ArfGAP with RhoGAP domain, ankyrin repeat and PH domain 1	116985	108530	-0.442416	-0.377424	-0.191625	-0.337325	2.78441e-06	5.19668e-05	4
ENSG00000108448	protein_coding	TRIM16L	tripartite motif containing 16-like	147166	38120	-0.622767	-0.309458	-0.2178	-0.381661	2.84429e-06	5.30115e-05	4
ENSG00000185022	protein_coding	MAFF	v-maf avian musculoaponeurotic fibrosarcoma oncogene homolog F	23764	14629	-0.385342	-0.273447	-0.55032	-0.407101	2.84882e-06	5.30231e-05	3
ENSG00000024422	protein_coding	EHD2	EH-domain containing 2	30846	29791	0.238206	0.387199	0.49664	0.373951	2.86502e-06	5.32517e-05	6
ENSG00000170315	protein_coding	UBB	ubiquitin B	7314	1947	-0.365431	-0.273492	-0.406829	-0.348604	2.87175e-06	5.3304e-05	3
ENSG00000171310	protein_coding	CHST11	carbohydrate (chondroitin 4) sulfotransferase 11	50515	306719	-0.609804	-0.223647	-0.515625	-0.450981	2.9173e-06	5.40754e-05	3
ENSG00000129038	protein_coding	LOXL1	lysyl oxidase-like 1	4016	26148	-0.460972	-0.570402	-0.155618	-0.395347	3.09004e-06	5.71994e-05	4
ENSG00000111907	protein_coding	TPD52L1	tumor protein D52-like 1	7164	145358	0.315779	0.305301	0.435735	0.351308	3.11888e-06	5.76548e-05	6
ENSG00000116701	protein_coding	NCF2	neutrophil cytosolic factor 2	4688	35313	-0.295002	-0.405665	-0.608996	-0.439658	3.12537e-06	5.76962e-05	3
ENSG00000112902	protein_coding	SEMA5A	sema domain, seven thrombospondin repeats (type 1 and type 1-like), transmembrane domain (TM) and short cytoplasmic domain, (semaphorin) 5A	9037	511049	-0.202121	-0.584591	-0.337341	-0.381557	3.16459e-06	5.83409e-05	3
ENSG00000197385	protein_coding	ZNF860	zinc finger protein 860	344787	9857	0.654406	0.489625	0.428714	0.547062	3.18894e-06	5.87101e-05	5
ENSG00000184205	protein_coding	TSPYL2	TSPY-like 2	64061	6173	-0.517985	-0.450044	-0.249164	-0.406737	3.23636e-06	5.95025e-05	4
ENSG00000154134	protein_coding	ROBO3	roundabout, axon guidance receptor, homolog 3 (Drosophila)	64221	16084	-0.38272	-0.517083	-0.293569	-0.398017	3.27046e-06	6.00483e-05	3
ENSG00000119922	protein_coding	IFIT2	interferon-induced protein with tetratricopeptide repeats 2	3433	7321	-0.374383	-0.642679	-0.554162	-0.521407	3.28608e-06	6.02536e-05	3
ENSG00000174099	protein_coding	MSRB3	methionine sulfoxide reductase B3	253827	209601	0.272278	0.229925	0.485318	0.33018	3.29806e-06	6.03918e-05	6
ENSG00000088280	protein_coding	ASAP3	ArfGAP with SH3 domain, ankyrin repeat and PH domain 3	55616	56005	0.323378	0.299346	0.661931	0.428836	3.39257e-06	6.20388e-05	6
ENSG00000116337	protein_coding	AMPD2	adenosine monophosphate deaminase 2	271	15947	-0.670924	-0.359239	-0.177307	-0.399997	3.52186e-06	6.43165e-05	4
ENSG00000168952	protein_coding	STXBP6	syntaxin binding protein 6 (amisyn)	29091	240641	0.601054	0.289576	0.827976	0.623293	3.63838e-06	6.62663e-05	5
ENSG00000198825	protein_coding	INPP5F	inositol polyphosphate-5-phosphatase F	22876	103181	0.612735	0.494297	0.21343	0.437789	3.63805e-06	6.62663e-05	7
ENSG00000226380	lincRNA	MIR29B1	microRNA 29b-1	378805	36501	-0.392813	-0.543784	-0.739072	-0.558475	3.68122e-06	6.69569e-05	1
ENSG00000144959	protein_coding	NCEH1	neutral cholesterol ester hydrolase 1	57552	80969	-0.308384	-0.252146	-0.710671	-0.422333	3.75556e-06	6.82176e-05	3
ENSG00000213222	processed_pseudogene	AC093724.2		NA	1026	-0.518386	-0.405691	-0.424561	-0.451341	3.80087e-06	6.89484e-05	3
ENSG00000109089	protein_coding	CDR2L	cerebellar degeneration-related protein 2-like	30850	18168	0.175706	0.435653	0.375714	0.326945	3.81302e-06	6.90766e-05	6
ENSG00000086289	protein_coding	EPDR1	ependymin related 1	54749	268098	0.21919	0.33285	0.411203	0.320873	3.85396e-06	6.97253e-05	6
ENSG00000167081	protein_coding	PBX3	pre-B-cell leukemia homeobox 3	5090	220032	0.646726	0.490188	0.184051	0.444905	3.95777e-06	7.15083e-05	7
ENSG00000105767	protein_coding	CADM4	cell adhesion molecule 4	199731	17471	-0.523616	-0.33563	-0.323332	-0.395458	3.96874e-06	7.16113e-05	4
ENSG00000091986	protein_coding	CCDC80	coiled-coil domain containing 80	151887	44970	0.321285	0.356636	0.875637	0.517244	4.01241e-06	7.23032e-05	5
ENSG00000198743	protein_coding	SLC5A3	solute carrier family 5 (sodium/myo-inositol cotransporter), member 3	6526	32690	-0.413467	-0.25478	-0.490284	-0.389731	4.17475e-06	7.5129e-05	3
ENSG00000197930	protein_coding	ERO1L	ERO1-like (S. cerevisiae)	30001	55984	0.344617	0.257858	0.304153	0.302016	4.18136e-06	7.51483e-05	7
ENSG00000124839	protein_coding	RAB17	RAB17, member RAS oncogene family	64284	27292	-0.510452	-0.64896	-0.384018	-0.520033	4.19534e-06	7.52151e-05	3
ENSG00000066933	protein_coding	MYO9A	myosin IXA	4649	296288	0.303439	0.557496	0.297623	0.387015	4.19615e-06	7.52151e-05	6
ENSG00000236609	protein_coding	ZNF853	zinc finger protein 853	54753	8673	-0.524174	-0.498712	-0.412718	-0.47889	4.2798e-06	7.66135e-05	3
ENSG00000254726	protein_coding	MEX3A	mex-3 RNA binding family member A	92312	9985	-0.613138	-0.247306	-0.633636	-0.494102	4.3275e-06	7.73654e-05	3
ENSG00000204764	protein_coding	RANBP17	RAN binding protein 17	64901	438145	0.614634	0.222943	0.782903	0.562004	4.35175e-06	7.76968e-05	5
ENSG00000175573	protein_coding	C11orf68	chromosome 11 open reading frame 68	83638	2309	-0.393025	-0.410678	-0.249416	-0.351954	4.38014e-06	7.8101e-05	4
ENSG00000272734	processed_transcript	ADIRF-AS1	ADIRF antisense RNA 1	NA	5966	-0.764663	-0.464119	-0.393226	-0.537459	4.44439e-06	7.91428e-05	3
ENSG00000108091	protein_coding	CCDC6	coiled-coil domain containing 6	8030	117893	0.382097	0.175675	0.420047	0.326047	4.58038e-06	8.14576e-05	7
ENSG00000126458	protein_coding	RRAS	related RAS viral (r-ras) oncogene homolog	6237	4909	0.216196	0.302989	0.450306	0.323392	4.74571e-06	8.42874e-05	6
ENSG00000071539	protein_coding	TRIP13	thyroid hormone receptor interactor 13	9319	26714	0.725944	0.389459	0.234574	0.467838	4.77405e-06	8.46802e-05	7
ENSG00000075618	protein_coding	FSCN1	fascin actin-bundling protein 1	6624	13832	0.165679	0.617107	0.72968	0.50458	4.95396e-06	8.77567e-05	5
ENSG00000111077	protein_coding	TENC1	tensin like C1 domain containing phosphatase (tensin 2)	23371	17403	0.507696	0.193649	0.669268	0.461057	4.96651e-06	8.78645e-05	6
ENSG00000077264	protein_coding	PAK3	p21 protein (Cdc42/Rac)-activated kinase 3	5063	283076	-0.621826	-0.359604	-0.278307	-0.4146	5.00806e-06	8.84845e-05	4
ENSG00000150630	protein_coding	VEGFC	vascular endothelial growth factor C	7424	109189	-0.409791	-0.300217	-0.546565	-0.417845	5.05248e-06	8.91532e-05	3
ENSG00000156218	protein_coding	ADAMTSL3	ADAMTS-like 3	57188	385756	0.266144	0.430781	0.407465	0.366939	5.14529e-06	9.06733e-05	6
ENSG00000163812	protein_coding	ZDHHC3	zinc finger, DHHC-type containing 3	51304	60928	0.224137	0.33242	0.323851	0.293832	5.15729e-06	9.07671e-05	6
ENSG00000152127	protein_coding	MGAT5	mannosyl (alpha-1,6-)-glycoprotein beta-1,6-N-acetyl-glucosaminyltransferase	4249	334638	-0.24947	-0.304129	-0.329819	-0.294387	5.19601e-06	9.133e-05	2
ENSG00000125618	protein_coding	PAX8	paired box 8	7849	62953	-0.629171	-0.252666	-0.385264	-0.422464	5.25235e-06	9.22011e-05	4
ENSG00000166396	protein_coding	SERPINB7	serpin peptidase inhibitor, clade B (ovalbumin), member 7	8710	52441	-0.44699	-0.434879	-0.718474	-0.539935	5.30253e-06	9.29618e-05	3
ENSG00000047932	protein_coding	GOPC	golgi-associated PDZ and coiled-coil motif containing	57120	284331	0.227581	0.292522	0.439099	0.320115	5.36197e-06	9.38828e-05	6
ENSG00000145779	protein_coding	TNFAIP8	tumor necrosis factor, alpha-induced protein 8	25816	130996	-0.219498	-0.306207	-0.695014	-0.401755	5.41976e-06	9.47725e-05	3
ENSG00000117115	protein_coding	PADI2	peptidyl arginine deiminase, type II	11240	52674	-1.27597	-0.0865606	-1.01702	-0.771197	5.54683e-06	9.68699e-05	1
ENSG00000135298	protein_coding	BAI3	brain-specific angiogenesis inhibitor 3	577	754144	-0.723982	-0.437691	-0.414417	-0.564838	5.66928e-06	9.87545e-05	3
ENSG00000174808	protein_coding	BTC	betacellulin	685	49927	0.442569	0.631592	0.51047	0.525672	5.66404e-06	9.87545e-05	5
ENSG00000152601	protein_coding	MBNL1	muscleblind-like splicing regulator 1	4154	221952	0.20197	0.312048	0.525258	0.345714	5.70965e-06	9.93303e-05	6
ENSG00000206538	protein_coding	VGLL3	vestigial-like family member 3	389136	53150	0.683767	0.138819	0.648702	0.496595	6.06694e-06	0.000105411	7
ENSG00000160613	protein_coding	PCSK7	proprotein convertase subtilisin/kexin type 7	9159	28188	0.187098	0.371174	0.678247	0.412676	6.10815e-06	0.000105992	6
ENSG00000174804	protein_coding	FZD4	frizzled class receptor 4	8322	9712	-0.330297	-0.536869	-0.771051	-0.560041	6.21572e-06	0.000107721	3
ENSG00000221968	protein_coding	FADS3	fatty acid desaturase 3	3995	18532	0.176621	0.397534	0.517858	0.363842	6.44079e-06	0.000111479	6
ENSG00000100600	protein_coding	LGMN	legumain	5641	44895	-0.41572	-0.448826	-0.156621	-0.341871	6.49987e-06	0.000112359	4
ENSG00000129946	protein_coding	SHC2	SHC (Src homology 2 domain containing) transforming protein 2	25759	44413	-0.293632	-0.808397	-0.661629	-0.603685	6.61224e-06	0.000114156	3
ENSG00000128567	protein_coding	PODXL	podocalyxin-like	5420	57955	-0.317435	-0.501866	-0.730634	-0.518527	6.69958e-06	0.000115517	3
ENSG00000237149	processed_transcript	ZNF503-AS2	ZNF503 antisense RNA 2	100131213	7463	-0.554581	-0.511426	-0.367962	-0.48089	6.75522e-06	0.000116329	3
ENSG00000064652	protein_coding	SNX24	sorting nexin 24	28966	185915	0.478055	0.390536	0.270271	0.378922	6.76728e-06	0.000116389	7
ENSG00000159335	protein_coding	PTMS	parathymosin	5763	5436	0.203882	0.350847	0.410884	0.322388	6.79665e-06	0.000116746	6
ENSG00000117525	protein_coding	F3	coagulation factor III (thromboplastin, tissue factor)	2152	12575	0.215197	0.896429	0.316156	0.486339	6.83046e-06	0.000117179	6
ENSG00000164574	protein_coding	GALNT10	polypeptide N-acetylgalactosaminyltransferase 10	55568	230254	0.144169	0.57872	0.476829	0.400576	6.93844e-06	0.000118881	6
ENSG00000259429	transcribed_unprocessed_pseudogene	UBE2Q2P2	ubiquitin-conjugating enzyme E2Q family member 2 pseudogene 2	100134869	64933	-0.947681	-0.308274	-0.750027	-0.647792	6.98227e-06	0.000119481	1
ENSG00000131504	protein_coding	DIAPH1	diaphanous-related formin 1	1729	104039	0.312171	0.421591	0.244933	0.326184	7.09565e-06	0.000121269	6
ENSG00000120875	protein_coding	DUSP4	dual specificity phosphatase 4	1846	17604	-0.754096	-0.166824	-0.753322	-0.566122	7.16158e-06	0.000122154	1
ENSG00000196683	protein_coding	TOMM7	translocase of outer mitochondrial membrane 7 homolog (yeast)	54543	10224	-0.28257	-0.364918	-0.232057	-0.292998	7.17361e-06	0.000122154	2
ENSG00000253785	processed_pseudogene	CTC-308K20.3		NA	863	0.44432	0.349637	0.507113	0.435469	7.17441e-06	0.000122154	6
ENSG00000067182	protein_coding	TNFRSF1A	tumor necrosis factor receptor superfamily, member 1A	7132	13357	0.171009	0.412466	0.414392	0.332873	7.24222e-06	0.000123154	6
ENSG00000101680	protein_coding	LAMA1	laminin, alpha 1	284217	176070	-0.334676	-0.723932	-0.417173	-0.480539	7.54621e-06	0.000128163	3
ENSG00000155016	protein_coding	CYP2U1	cytochrome P450, family 2, subfamily U, polypeptide 1	113612	22088	0.381767	0.325607	0.468588	0.392847	7.60106e-06	0.000128933	6
ENSG00000139354	protein_coding	GAS2L3	growth arrest-specific 2 like 3	283431	54603	0.811023	0.583344	0.213347	0.562266	7.61512e-06	0.000129011	5
ENSG00000182568	protein_coding	SATB1	SATB homeobox 1	6304	100201	-0.70823	-0.491043	-0.351566	-0.489486	7.64442e-06	0.000129346	3
ENSG00000166341	protein_coding	DCHS1	dachsous cadherin-related 1	8642	34531	-0.404481	-0.693087	-0.562315	-0.534036	7.70723e-06	0.000130246	3
ENSG00000165410	protein_coding	CFL2	cofilin 2 (muscle)	1073	8054	0.306802	0.236976	0.323412	0.290166	7.72645e-06	0.000130409	7
ENSG00000112977	protein_coding	DAP	death-associated protein	1611	82042	0.202203	0.46643	0.393987	0.354484	7.74114e-06	0.000130495	6
ENSG00000110921	protein_coding	MVK	mevalonate kinase	4598	24862	0.486499	0.42558	0.294021	0.404475	7.9945e-06	0.000134599	7
ENSG00000196220	protein_coding	SRGAP3	SLIT-ROBO Rho GTPase activating protein 3	9901	382462	-0.630028	-0.690476	-0.370704	-0.541085	8.3557e-06	0.000140506	3
ENSG00000134333	protein_coding	LDHA	lactate dehydrogenase A	3939	14037	0.316089	0.541077	0.445423	0.434309	9.01116e-06	0.000151341	6
ENSG00000120256	protein_coding	LRP11	low density lipoprotein receptor-related protein 11	84918	45228	0.457789	0.415814	0.269059	0.379665	9.04381e-06	0.000151702	7
ENSG00000139174	protein_coding	PRICKLE1	prickle homolog 1 (Drosophila)	144165	133601	-0.37012	-0.338783	-0.364748	-0.358054	9.32485e-06	0.000156138	3
ENSG00000186918	protein_coding	ZNF395	zinc finger protein 395	55893	57116	0.260234	0.380815	0.432209	0.359358	9.33127e-06	0.000156138	6
ENSG00000197415	protein_coding	VEPH1	ventricular zone expressed PH domain-containing 1	79674	273877	0.604012	0.843195	0.23783	0.554119	9.42361e-06	0.000157489	5
ENSG00000176974	protein_coding	SHMT1	serine hydroxymethyltransferase 1 (soluble)	6470	35703	0.557204	0.264791	0.339379	0.393785	9.68298e-06	0.000161625	7
ENSG00000135679	protein_coding	MDM2	MDM2 oncogene, E3 ubiquitin protein ligase	4193	42514	-0.34223	-0.279632	-0.352899	-0.324937	9.73717e-06	0.000162169	3
ENSG00000166348	protein_coding	USP54	ubiquitin specific peptidase 54	159195	128415	-0.42679	-0.272542	-0.510458	-0.402684	9.73947e-06	0.000162169	3
ENSG00000132003	protein_coding	ZSWIM4	zinc finger, SWIM-type containing 4	65249	36770	-0.848635	-0.336989	-0.265171	-0.482178	1.00771e-05	0.000167586	3
ENSG00000196628	protein_coding	TCF4	transcription factor 4	6925	442456	-0.250771	-0.446662	-0.501323	-0.40399	1.01991e-05	0.000169408	3
ENSG00000188322	protein_coding	SBK1	SH3 domain binding kinase 1	388228	31330	-0.249599	-0.936013	-0.964334	-0.687776	1.0236e-05	0.000169812	1
ENSG00000091527	protein_coding	CDV3	CDV3 homolog (mouse)	55573	16531	0.327055	0.4351	0.260491	0.34113	1.04268e-05	0.000172768	6
ENSG00000184232	protein_coding	OAF	OAF homolog (Drosophila)	220323	19565	-0.642934	-0.34643	-0.291133	-0.428924	1.06452e-05	0.000176103	4
ENSG00000156675	protein_coding	RAB11FIP1	RAB11 family interacting protein 1 (class I)	80223	40849	0.34115	0.190559	0.390231	0.307424	1.06541e-05	0.000176103	7
ENSG00000120896	protein_coding	SORBS3	sorbin and SH3 domain containing 3	10174	30802	0.299482	0.188231	0.410078	0.299227	1.08269e-05	0.000178743	6
ENSG00000144681	protein_coding	STAC	SH3 and cysteine rich domain	6769	167663	0.438713	0.454987	0.16469	0.353874	1.10006e-05	0.000181389	7
ENSG00000275342	protein_coding	SGK223	Tyrosine-protein kinase SgK223	157285	68762	-0.334093	-0.427888	-0.245859	-0.336955	1.11295e-05	0.00018285	3
ENSG00000135447	protein_coding	PPP1R1A	protein phosphatase 1, regulatory (inhibitor) subunit 1A	5502	13272	1.50573	0.494197	0.393315	0.773489	1.11276e-05	0.00018285	5
ENSG00000133313	protein_coding	CNDP2	CNDP dipeptidase 2 (metallopeptidase M20 family)	55748	27638	0.413869	0.300657	0.343892	0.352714	1.11066e-05	0.00018285	6
ENSG00000146083	protein_coding	RNF44	ring finger protein 44	22838	11328	-0.590185	-0.300665	-0.300506	-0.395113	1.12364e-05	0.000184382	4
ENSG00000165626	protein_coding	BEND7	BEN domain containing 7	222389	90490	-0.543758	-0.230872	-0.389219	-0.387055	1.14014e-05	0.000186865	4
ENSG00000153208	protein_coding	MERTK	c-mer proto-oncogene tyrosine kinase	10461	131082	-0.528208	-0.418331	-0.437948	-0.465367	1.17743e-05	0.000192744	3
ENSG00000138413	protein_coding	IDH1	isocitrate dehydrogenase 1 (NADP+), soluble	3417	29847	0.352384	0.317449	0.196376	0.288985	1.1855e-05	0.000193832	7
ENSG00000175600	protein_coding	SUGCT	succinyl-CoA:glutarate-CoA transferase	79783	725786	0.212942	0.776866	0.449767	0.46978	1.19596e-05	0.000195307	6
ENSG00000087008	protein_coding	ACOX3	acyl-CoA oxidase 3, pristanoyl	8310	74441	0.290497	0.294415	0.607263	0.403893	1.20647e-05	0.00019654	6
ENSG00000163364	lincRNA	LINC01116	long intergenic non-protein coding RNA 1116	375295	8342	0.335436	0.441466	0.528692	0.437006	1.20785e-05	0.00019654	6
ENSG00000088325	protein_coding	TPX2	TPX2, microtubule-associated	22974	62534	0.664273	0.252637	0.230235	0.394226	1.20596e-05	0.00019654	7
ENSG00000155629	protein_coding	PIK3AP1	phosphoinositide-3-kinase adaptor protein 1	118788	127202	0.312767	0.472088	0.651354	0.463171	1.2146e-05	0.000197401	5
ENSG00000182957	protein_coding	SPATA13	spermatogenesis associated 13	221178	327269	-0.649686	-0.228518	-0.449127	-0.459018	1.22146e-05	0.00019828	3
ENSG00000051382	protein_coding	PIK3CB	phosphatidylinositol-4,5-bisphosphate 3-kinase, catalytic subunit beta	5291	182239	0.527048	0.262489	0.283528	0.357739	1.23035e-05	0.000199484	7
ENSG00000272841	antisense	RP3-428L16.2		NA	2024	-0.234758	-0.760833	-0.818518	-0.600268	1.24673e-05	0.000201899	1
ENSG00000130768	protein_coding	SMPDL3B	sphingomyelin phosphodiesterase, acid-like 3B	27293	24164	-0.770773	-0.307084	-0.592727	-0.544943	1.25052e-05	0.000202118	3
ENSG00000204387	protein_coding	C6orf48	chromosome 6 open reading frame 48	50854	5158	-0.286233	-0.514597	-0.181256	-0.32739	1.25106e-05	0.000202118	3
ENSG00000104687	protein_coding	GSR	glutathione reductase	2936	49865	0.231567	0.338213	0.272902	0.281024	1.25845e-05	0.00020307	6
ENSG00000172260	protein_coding	NEGR1	neuronal growth regulator 1	257194	886794	-0.429114	-0.206527	-0.499432	-0.38368	1.26679e-05	0.000204174	3
ENSG00000165943	protein_coding	MOAP1	modulator of apoptosis 1	64112	2732	0.202672	0.300908	0.366169	0.290401	1.29716e-05	0.000208821	6
ENSG00000000003	protein_coding	TSPAN6	tetraspanin 6	7105	12882	-0.418084	-0.281557	-0.366615	-0.354585	1.31565e-05	0.000211548	4
ENSG00000067064	protein_coding	IDI1	isopentenyl-diphosphate delta isomerase 1	3422	9262	0.607743	0.379751	0.125694	0.373159	1.3299e-05	0.000213586	7
ENSG00000154529	protein_coding	CNTNAP3B	contactin associated protein-like 3B	79937	239196	0.64763	1.04626	0.19821	0.637266	1.36148e-05	0.0002184	5
ENSG00000070961	protein_coding	ATP2B1	ATPase, Ca++ transporting, plasma membrane 1	490	121251	0.435736	0.446327	0.117172	0.336013	1.37164e-05	0.00021977	7
ENSG00000152558	protein_coding	TMEM123	transmembrane protein 123	114908	74052	0.328226	0.470191	0.271906	0.356951	1.38889e-05	0.000222272	6
ENSG00000164253	protein_coding	WDR41	WD repeat domain 41	55255	194641	0.347979	0.432271	0.267738	0.349261	1.41157e-05	0.000225636	6
ENSG00000242539	antisense	AC007620.3		NA	2230	0.593852	0.630069	0.264608	0.502689	1.41643e-05	0.000226146	5
ENSG00000103966	protein_coding	EHD4	EH-domain containing 4	30844	76639	0.291067	0.383622	0.247942	0.30763	1.42041e-05	0.000226515	6
ENSG00000065923	protein_coding	SLC9A7	solute carrier family 9, subfamily A (NHE7, cation proton antiporter 7), member 7	84679	159920	-0.12371	-0.45642	-0.397123	-0.329489	1.42892e-05	0.000227339	3
ENSG00000172939	protein_coding	OXSR1	oxidative stress responsive 1	9943	90399	0.310127	0.228529	0.324545	0.287779	1.42738e-05	0.000227339	7
ENSG00000100106	protein_coding	TRIOBP	TRIO and F-actin binding protein	11078	79552	0.307129	0.377276	0.439635	0.375499	1.43942e-05	0.000228742	6
ENSG00000113657	protein_coding	DPYSL3	dihydropyrimidinase-like 3	1809	119245	0.19875	0.464178	0.374036	0.345348	1.45533e-05	0.000231	6
ENSG00000107731	protein_coding	UNC5B	unc-5 homolog B (C. elegans)	219699	90294	-1.33901	-0.368951	-0.472288	-0.714717	1.46789e-05	0.000232721	1
ENSG00000033867	protein_coding	SLC4A7	solute carrier family 4, sodium bicarbonate cotransporter, member 7	9497	111699	-0.181929	-0.284135	-0.567906	-0.343161	1.48165e-05	0.000234094	3
ENSG00000149557	protein_coding	FEZ1	fasciculation and elongation protein zeta 1 (zygin I)	9638	50572	-0.372013	-0.160291	-0.382643	-0.309987	1.48172e-05	0.000234094	4
ENSG00000254332	processed_pseudogene	GS1-44D20.1		NA	747	0.249591	0.41516	0.219995	0.295038	1.4808e-05	0.000234094	6
ENSG00000171346	protein_coding	KRT15	keratin 15	3866	8786	-0.456864	-0.380937	-0.795242	-0.554371	1.48732e-05	0.000234706	1
ENSG00000067900	protein_coding	ROCK1	Rho-associated, coiled-coil containing protein kinase 1	6093	164945	0.407513	0.231692	0.234777	0.291651	1.49349e-05	0.000235406	7
ENSG00000114270	protein_coding	COL7A1	collagen, type VII, alpha 1	1294	31194	-0.466558	-0.651861	-0.253028	-0.457103	1.5153e-05	0.000238567	4
ENSG00000133657	protein_coding	ATP13A3	ATPase type 13A3	79572	95692	-0.239974	-0.446848	-0.384918	-0.357313	1.5308e-05	0.00024073	3
ENSG00000141753	protein_coding	IGFBP4	insulin-like growth factor binding protein 4	3487	14270	-0.0369437	1.42158	1.27518	0.891657	1.56212e-05	0.000245086	5
ENSG00000170522	protein_coding	ELOVL6	ELOVL fatty acid elongase 6	79071	153353	0.126901	0.713868	0.507558	0.447786	1.5604e-05	0.000245086	6
ENSG00000173548	protein_coding	SNX33	sorting nexin 33	257364	14395	-0.335917	-0.328249	-0.196446	-0.287056	1.59999e-05	0.000250739	4
ENSG00000178209	protein_coding	PLEC	plectin	5339	61587	0.251314	0.508614	0.50911	0.423125	1.64446e-05	0.000257412	6
ENSG00000008394	protein_coding	MGST1	microsomal glutathione S-transferase 1	4257	262117	0.458909	0.179459	0.482558	0.372216	1.65529e-05	0.000258511	6
ENSG00000099849	protein_coding	RASSF7	Ras association (RalGDS/AF-6) domain family (N-terminal) member 7	8045	3617	0.173686	0.303187	0.421541	0.299984	1.65526e-05	0.000258511	6
ENSG00000148516	protein_coding	ZEB1	zinc finger E-box binding homeobox 1	6935	211319	0.374654	0.341827	0.31053	0.342547	1.71511e-05	0.000267546	6
ENSG00000213585	protein_coding	VDAC1	voltage-dependent anion channel 1	7416	33218	0.242944	0.396347	0.283212	0.307607	1.72711e-05	0.000269109	6
ENSG00000075275	protein_coding	CELSR1	cadherin, EGF LAG seven-pass G-type receptor 1	9620	176336	0.158251	0.395302	0.47952	0.344773	1.73333e-05	0.000269768	6
ENSG00000077585	protein_coding	GPR137B	G protein-coupled receptor 137B	7107	79360	-0.30073	-0.432099	-0.481776	-0.402338	1.73571e-05	0.000269769	3
ENSG00000236901	sense_intronic	MIR600HG	MIR600 host gene (non-protein coding)	81571	5983	-0.358598	-0.633317	-0.492515	-0.511303	1.73731e-05	0.000269769	3
ENSG00000174791	protein_coding	RIN1	Ras and Rab interactor 1	9610	6598	-0.418499	-0.300405	-0.481021	-0.401532	1.7617e-05	0.000272932	3
ENSG00000125257	protein_coding	ABCC4	ATP-binding cassette, sub-family C (CFTR/MRP), member 4	10257	281604	0.539512	0.202773	0.265364	0.335599	1.76026e-05	0.000272932	7
ENSG00000100994	protein_coding	PYGB	phosphorylase, glycogen; brain	5834	49945	0.194931	0.324559	0.468886	0.329617	1.77392e-05	0.000274514	6
ENSG00000213406	processed_pseudogene	ANXA2P1	annexin A2 pseudogene 1	NA	925	0.581443	0.458878	0.381967	0.472901	1.8305e-05	0.000282946	7
ENSG00000152377	protein_coding	SPOCK1	sparc/osteonectin, cwcv and kazal-like domains proteoglycan (testican) 1	6695	623081	-0.461741	-0.209224	-0.30375	-0.324619	1.89583e-05	0.000292388	4
ENSG00000072274	protein_coding	TFRC	transferrin receptor	7037	55006	0.439152	0.292707	0.229829	0.320528	1.89588e-05	0.000292388	7
ENSG00000075624	protein_coding	ACTB	actin, beta	60	36633	0.300507	0.565602	0.712134	0.526151	1.90269e-05	0.000293105	5
ENSG00000147155	protein_coding	EBP	emopamil binding protein (sterol isomerase)	10682	7558	0.514665	0.322061	0.265458	0.370416	1.92282e-05	0.00029587	7
ENSG00000229953	antisense	RP11-284F21.7		NA	14917	-0.461891	-0.832211	-0.393503	-0.542389	1.94396e-05	0.000298784	3
ENSG00000134548	protein_coding	SPX	spexin hormone	80763	11070	0.755863	0.272328	0.522671	0.523878	1.94688e-05	0.000298895	5
ENSG00000145536	protein_coding	ADAMTS16	ADAM metallopeptidase with thrombospondin type 1 motif, 16	170690	179974	-0.628846	-0.260904	-1.2954	-0.717348	1.95512e-05	0.000299822	1
ENSG00000213985	processed_pseudogene	AC078899.1		NA	1698	0.37874	0.399269	0.382924	0.388034	1.97566e-05	0.00030263	6
ENSG00000084636	protein_coding	COL16A1	collagen, type XVI, alpha 1	1307	52072	-0.707303	-0.399052	-0.132115	-0.413521	2.01343e-05	0.000307656	4
ENSG00000176907	protein_coding	C8orf4	chromosome 8 open reading frame 4	56892	1853	0.0995309	0.866245	0.512774	0.482394	2.01526e-05	0.000307656	5
ENSG00000205213	protein_coding	LGR4	leucine-rich repeat containing G protein-coupled receptor 4	55366	106814	0.213233	0.469596	0.252007	0.30786	2.01388e-05	0.000307656	6
ENSG00000166523	protein_coding	CLEC4E	C-type lectin domain family 4, member E	26253	7658	-0.113457	-0.460348	-0.581374	-0.383595	2.08483e-05	0.000317918	3
ENSG00000123213	protein_coding	NLN	neurolysin (metallopeptidase M3 family)	57486	149529	0.323272	0.316552	0.214032	0.285389	2.10972e-05	0.000321354	7
ENSG00000188613	protein_coding	NANOS1	nanos homolog 1 (Drosophila)	340719	4016	0.459911	0.631592	0.394443	0.494172	2.11952e-05	0.000322485	5
ENSG00000125398	protein_coding	SOX9	SRY (sex determining region Y)-box 9	6662	5400	-0.853639	-0.578663	-0.148589	-0.521833	2.13983e-05	0.000325212	4
ENSG00000162105	protein_coding	SHANK2	SH3 and multiple ankyrin repeat domains 2	22941	784721	0.183615	0.533703	0.446627	0.388979	2.14743e-05	0.000326001	6
ENSG00000235947	lincRNA	EGOT	eosinophil granule ontogeny transcript (non-protein coding)	100126791	2398	-0.581642	-0.319594	-0.548058	-0.477968	2.15518e-05	0.000326813	3
ENSG00000258586	lincRNA	RP5-1021I20.2		100506498	7576	-1.1423	-0.0850416	-1.59388	-0.940427	2.17658e-05	0.000329689	1
ENSG00000105928	protein_coding	DFNA5	deafness, autosomal dominant 5	1687	59760	-0.284949	-0.237456	-0.314984	-0.279061	2.19733e-05	0.000332462	3
ENSG00000231991	processed_pseudogene	ANXA2P2	annexin A2 pseudogene 2	NA	1019	0.395143	0.544199	0.322149	0.420479	2.2138e-05	0.000334582	7
ENSG00000171241	protein_coding	SHCBP1	SHC SH2-domain binding protein 1	79801	41072	0.749403	0.508485	0.233518	0.550011	2.21644e-05	0.000334608	7
ENSG00000111237	protein_coding	VPS29	vacuolar protein sorting 29 homolog (S. cerevisiae)	51699	11020	0.292552	0.320412	0.211227	0.275159	2.23384e-05	0.000336861	7
ENSG00000112972	protein_coding	HMGCS1	3-hydroxy-3-methylglutaryl-CoA synthase 1 (soluble)	3157	24117	0.427845	0.391106	0.130008	0.317288	2.26927e-05	0.000341825	7
ENSG00000137393	protein_coding	RNF144B	ring finger protein 144B	255488	81524	0.253249	0.289977	0.329952	0.29117	2.27452e-05	0.000342074	6
ENSG00000271121	processed_pseudogene	NUDT4P2	nudix (nucleoside diphosphate linked moiety X)-type motif 4 pseudogene 2	NA	545	0.456458	0.418604	0.573489	0.49412	2.27596e-05	0.000342074	6
ENSG00000102384	protein_coding	CENPI	centromere protein I	2491	65463	0.713697	0.329769	0.384244	0.526014	2.36331e-05	0.00035481	7
ENSG00000204442	protein_coding	FAM155A	family with sequence similarity 155, member A	728215	703225	-0.291146	-0.390397	-0.357001	-0.346272	2.36645e-05	0.000354889	3
ENSG00000077420	protein_coding	APBB1IP	amyloid beta (A4) precursor protein-binding, family B, member 1 interacting protein	54518	129600	-0.239037	-0.590427	-0.391627	-0.408874	2.38425e-05	0.000357164	3
ENSG00000074416	protein_coding	MGLL	monoglyceride lipase	11343	134188	0.199123	0.502361	0.291795	0.331239	2.40669e-05	0.000360129	6
ENSG00000126524	protein_coding	SBDS	Shwachman-Bodian-Diamond syndrome	51119	7924	0.33542	0.255481	0.221959	0.270968	2.45118e-05	0.000366382	7
ENSG00000197442	protein_coding	MAP3K5	mitogen-activated protein kinase kinase kinase 5	4217	235471	0.522328	0.346948	0.241756	0.380276	2.47949e-05	0.000370208	7
ENSG00000235109	protein_coding	ZSCAN31	zinc finger and SCAN domain containing 31	64288	31578	-0.198957	-0.471056	-1.02441	-0.604388	2.52241e-05	0.000376202	1
ENSG00000139263	protein_coding	LRIG3	leucine-rich repeats and immunoglobulin-like domains 3	121227	48373	0.612902	0.608122	0.129514	0.455275	2.52548e-05	0.000376247	7
ENSG00000074219	protein_coding	TEAD2	TEA domain family member 2	8463	21862	-0.354139	-0.320722	-0.383879	-0.353635	2.5696e-05	0.0003824	3
ENSG00000106615	protein_coding	RHEB	Ras homolog enriched in brain	6009	54108	0.388772	0.330575	0.27911	0.333522	2.58104e-05	0.000383683	7
ENSG00000232759	antisense	AC002480.3		100506178	10659	-0.270409	-0.318442	-0.505994	-0.363574	2.63104e-05	0.000390261	3
ENSG00000131788	protein_coding	PIAS3	protein inhibitor of activated STAT, 3	10401	11314	0.243041	0.301476	0.424542	0.323396	2.62949e-05	0.000390261	6
ENSG00000146038	protein_coding	DCDC2	doublecortin domain containing 2	51473	186296	-0.33736	-0.191847	-0.710903	-0.412913	2.6513e-05	0.000392838	3
ENSG00000003400	protein_coding	CASP10	caspase 10, apoptosis-related cysteine peptidase	843	46525	-0.45812	-0.453775	-0.320359	-0.41628	2.66659e-05	0.000394673	4
ENSG00000158290	protein_coding	CUL4B	cullin 4B	8450	51185	-0.226366	-0.333407	-0.277981	-0.279041	2.70604e-05	0.000400075	2
ENSG00000168214	protein_coding	RBPJ	recombination signal binding protein for immunoglobulin kappa J region	3516	271676	0.251113	0.233606	0.35946	0.28172	2.74603e-05	0.000405547	6
ENSG00000270189	lincRNA	RP11-258C19.7		NA	1817	-0.520748	-0.416756	-0.674581	-0.535859	2.75385e-05	0.000406261	1
ENSG00000052126	protein_coding	PLEKHA5	pleckstrin homology domain containing, family A member 5	54477	246648	-0.181054	-0.468797	-0.372629	-0.343545	2.7664e-05	0.000407669	3
ENSG00000134247	protein_coding	PTGFRN	prostaglandin F2 receptor inhibitor	5738	80301	-0.297917	-0.48161	-0.197894	-0.326057	2.77322e-05	0.000408231	3
ENSG00000133639	protein_coding	BTG1	B-cell translocation gene 1, anti-proliferative	694	5619	-0.144217	-0.479652	-0.439499	-0.35851	2.80863e-05	0.000412997	3
ENSG00000064309	protein_coding	CDON	cell adhesion associated, oncogene regulated	50937	107539	-0.680937	-0.44575	-0.379319	-0.482575	2.81408e-05	0.00041335	3
ENSG00000118985	protein_coding	ELL2	elongation factor, RNA polymerase II, 2	22936	76973	0.323192	0.201752	0.323094	0.282264	2.82497e-05	0.000414502	7
ENSG00000165312	protein_coding	OTUD1	OTU deubiquitinase 1	220213	2932	-0.219523	-0.625846	-0.621952	-0.491401	2.8586e-05	0.000418984	3
ENSG00000079459	protein_coding	FDFT1	farnesyl-diphosphate farnesyltransferase 1	2222	43736	0.429366	0.25691	0.218813	0.301866	2.88472e-05	0.000422357	7
ENSG00000064393	protein_coding	HIPK2	homeodomain interacting protein kinase 2	28996	216208	0.40778	0.486808	0.136831	0.344045	2.92661e-05	0.000428029	7
ENSG00000102189	protein_coding	EEA1	early endosome antigen 1	8411	158694	0.30023	0.233451	0.267458	0.267615	2.95008e-05	0.000430997	7
ENSG00000035403	protein_coding	VCL	vinculin	7414	122046	0.30638	0.37136	0.475634	0.384466	3.00347e-05	0.000438326	6
ENSG00000222038	protein_coding	POTEJ	POTE ankyrin domain family, member J	653781	46610	0.350057	0.400806	0.9451	0.569351	3.02991e-05	0.000441711	5
ENSG00000079482	protein_coding	OPHN1	oligophrenin 1	4983	391569	0.232	0.394515	0.402228	0.341094	3.06274e-05	0.000446018	6
ENSG00000153113	protein_coding	CAST	calpastatin	831	254328	0.308037	0.267467	0.311754	0.295787	3.07297e-05	0.000447028	7
ENSG00000214012	processed_pseudogene	KRT18P38	keratin 18 pseudogene 38	NA	1281	0.27813	0.679047	0.557391	0.495407	3.12807e-05	0.000454556	5
ENSG00000196954	protein_coding	CASP4	caspase 4, apoptosis-related cysteine peptidase	837	26570	-0.26857	-0.335162	-0.480275	-0.360598	3.17331e-05	0.000460638	3
ENSG00000090006	protein_coding	LTBP4	latent transforming growth factor beta binding protein 4	8425	36935	-0.348123	-0.281715	-0.251434	-0.294823	3.2614e-05	0.000472921	4
ENSG00000138709	protein_coding	LARP1B	La ribonucleoprotein domain family, member 1B	55132	161663	0.49116	0.33095	0.252467	0.361691	3.27358e-05	0.00047418	7
ENSG00000152990	protein_coding	GPR125	G protein-coupled receptor 125	166647	170983	-0.260176	-0.274113	-0.568348	-0.367737	3.32877e-05	0.000481661	3
ENSG00000156515	protein_coding	HK1	hexokinase 1	3098	131898	0.183953	0.377226	0.357585	0.306466	3.39577e-05	0.000490761	6
ENSG00000172403	protein_coding	SYNPO2	synaptopodin 2	171024	210559	0.608938	0.0234765	0.728687	0.539185	3.40032e-05	0.000490761	6
ENSG00000167508	protein_coding	MVD	mevalonate (diphospho) decarboxylase	4597	11226	0.300303	0.23388	0.277525	0.270526	3.40249e-05	0.000490761	7
ENSG00000123416	protein_coding	TUBA1B	tubulin, alpha 1b	10376	3615	0.226134	0.467008	0.252086	0.314532	3.43391e-05	0.000494244	6
ENSG00000117676	protein_coding	RPS6KA1	ribosomal protein S6 kinase, 90kDa, polypeptide 1	6195	45269	0.293264	0.227767	0.270675	0.264009	3.43322e-05	0.000494244	7
ENSG00000104320	protein_coding	NBN	nibrin	4683	69892	0.327066	0.271981	0.206657	0.269439	3.47175e-05	0.000499161	7
ENSG00000213943	processed_pseudogene	KRT18P17	keratin 18 pseudogene 17	NA	1278	0.172774	0.820376	0.700014	0.559208	3.47646e-05	0.000499309	5
ENSG00000141068	protein_coding	KSR1	kinase suppressor of ras 1	8844	169724	-0.472307	-0.213708	-0.384514	-0.371295	3.48851e-05	0.000499983	4
ENSG00000102781	protein_coding	KATNAL1	katanin p60 subunit A-like 1	84056	104854	0.422599	0.390502	0.15812	0.323891	3.48842e-05	0.000499983	7
ENSG00000125827	protein_coding	TMX4	thioredoxin-related transmembrane protein 4	56255	42481	0.356099	0.267238	0.295568	0.306942	3.49458e-05	0.000500325	7
ENSG00000099864	protein_coding	PALM	paralemmin	5064	39237	0.34511	0.439593	0.4132	0.400047	3.52386e-05	0.000503986	6
ENSG00000101017	protein_coding	CD40	CD40 molecule, TNF receptor superfamily member 5	958	11591	-0.337422	-0.16489	-0.351564	-0.284055	3.52788e-05	0.00050403	3
ENSG00000152661	protein_coding	GJA1	gap junction protein, alpha 1, 43kDa	2697	14035	-0.639532	-0.15339	-0.352867	-0.382843	3.54724e-05	0.000506264	4
ENSG00000049246	protein_coding	PER3	period circadian clock 3	8863	60857	-0.0848154	-1.13272	-1.46066	-0.872877	3.5822e-05	0.000510717	1
ENSG00000198105	protein_coding	ZNF248	zinc finger protein 248	57209	81580	0.330343	0.32954	0.352002	0.337417	3.59447e-05	0.000511929	6
ENSG00000057294	protein_coding	PKP2	plakophilin 2	5318	106095	0.351176	0.312818	0.402066	0.356222	3.64191e-05	0.000518142	6
ENSG00000111728	protein_coding	ST8SIA1	ST8 alpha-N-acetyl-neuraminide alpha-2,8-sialyltransferase 1	6489	373268	-0.659332	-0.233599	-0.681542	-0.527715	3.73627e-05	0.000531011	3
ENSG00000138162	protein_coding	TACC2	transforming, acidic coiled-coil containing protein 2	10579	265371	0.759022	0.22282	0.493485	0.490375	3.80788e-05	0.000540624	7
ENSG00000152284	protein_coding	TCF7L1	transcription factor 7-like 1 (T-cell specific, HMG-box)	83439	176978	0.323374	0.544685	0.556786	0.487728	3.82363e-05	0.000542294	6
ENSG00000151729	protein_coding	SLC25A4	solute carrier family 25 (mitochondrial carrier; adenine nucleotide translocator), member 4	291	7141	0.304403	0.2309	0.408431	0.316036	3.85945e-05	0.000546802	6
ENSG00000204248	protein_coding	COL11A2	collagen, type XI, alpha 2	1302	29818	-1.04764	-0.372152	-0.380218	-0.613835	3.90323e-05	0.000552428	3
ENSG00000102317	protein_coding	RBM3	RNA binding motif (RNP1, RRM) protein 3	5935	4617	0.32171	0.234995	0.319253	0.29195	3.93775e-05	0.000556735	7
ENSG00000168575	protein_coding	SLC20A2	solute carrier family 20 (phosphate transporter), member 2	6575	125451	0.277154	0.157789	0.445794	0.294307	3.99654e-05	0.000564459	6
ENSG00000133424	protein_coding	LARGE	like-glycosyltransferase	9215	760615	-0.230689	-0.410406	-0.379091	-0.344955	4.00396e-05	0.00056492	3
ENSG00000140945	protein_coding	CDH13	cadherin 13	1012	1173837	-0.315005	-0.341183	-0.335054	-0.330381	4.05532e-05	0.000571573	3
ENSG00000148019	protein_coding	CEP78	centrosomal protein 78kDa	84131	43628	0.546134	0.179284	0.394531	0.382178	4.17085e-05	0.000587247	7
ENSG00000186340	protein_coding	THBS2	thrombospondin 2	7058	38264	-1.14223	-0.373316	-0.19514	-0.569309	4.22309e-05	0.000593373	3
ENSG00000198794	protein_coding	SCAMP5	secretory carrier membrane protein 5	192683	64277	-0.614981	-0.404053	-0.163093	-0.391273	4.22119e-05	0.000593373	4
ENSG00000110713	protein_coding	NUP98	nucleoporin 98kDa	4928	126709	0.502812	0.217917	0.221669	0.314824	4.29356e-05	0.000602651	7
ENSG00000238018	antisense	AC093110.3		NA	1781	-0.655545	-0.3271	-0.605379	-0.525427	4.38857e-05	0.000614857	3
ENSG00000135905	protein_coding	DOCK10	dedicator of cytokinesis 10	55619	277355	-0.343829	-0.277903	-0.486465	-0.373965	4.38957e-05	0.000614857	3
ENSG00000142541	protein_coding	RPL13A	ribosomal protein L13a	23521	4754	-0.272665	-0.472327	-0.181827	-0.310119	4.39554e-05	0.000615059	2
ENSG00000108175	protein_coding	ZMIZ1	zinc finger, MIZ-type containing 1	57178	247493	-0.469683	-0.20022	-0.222077	-0.294119	4.40203e-05	0.000615333	4
ENSG00000177426	protein_coding	TGIF1	TGFB-induced factor homeobox 1	7050	48370	-0.300021	-0.333629	-0.178406	-0.27177	4.40798e-05	0.000615531	4
ENSG00000143942	protein_coding	CHAC2	ChaC, cation transport regulator homolog 2 (E. coli)	494143	7404	0.430577	0.734688	0.349354	0.497355	4.41536e-05	0.000615929	5
ENSG00000115009	protein_coding	CCL20	chemokine (C-C motif) ligand 20	6364	3722	1.86441	0.692523	0.130308	0.926253	4.43745e-05	0.000618376	5
ENSG00000127603	protein_coding	MACF1	microtubule-actin crosslinking factor 1	23499	405861	-0.302602	-0.303816	-0.457252	-0.354524	4.45236e-05	0.000619818	3
ENSG00000116741	protein_coding	RGS2	regulator of G-protein signaling 2, 24kDa	5997	3244	0.320245	0.723615	0.601923	0.534423	4.51904e-05	0.000628457	5
ENSG00000272168	lincRNA	CASC15	cancer susceptibility candidate 15 (non-protein coding)	401237	549733	-0.447736	-0.598341	-0.306329	-0.458337	4.5644e-05	0.000634116	4
ENSG00000188229	protein_coding	TUBB4B	tubulin, beta 4B class IVb	10383	2494	0.316683	0.512299	0.181791	0.336885	4.58919e-05	0.000636909	6
ENSG00000173065	protein_coding	FAM222B	family with sequence similarity 222, member B	55731	99254	0.259573	0.31811	0.490986	0.356457	4.62361e-05	0.000641031	6
ENSG00000073605	protein_coding	GSDMB	gasdermin B	55876	15259	-0.437744	-0.461802	-0.298305	-0.401057	4.64465e-05	0.000643291	4
ENSG00000111057	protein_coding	KRT18	keratin 18	3875	4030	0.0567971	0.531633	0.502099	0.362935	4.71829e-05	0.000652825	6
ENSG00000117595	protein_coding	IRF6	interferon regulatory factor 6	3664	20552	-0.318851	-0.277962	-0.404422	-0.334323	4.8081e-05	0.000664574	3
ENSG00000154928	protein_coding	EPHB1	EPH receptor B1	2047	662666	-0.88895	-0.117231	-0.789445	-0.577413	4.82327e-05	0.000665994	1
ENSG00000105246	protein_coding	EBI3	Epstein-Barr virus induced 3	10148	8033	-0.131913	-0.631291	-0.568168	-0.442338	4.8626e-05	0.000670743	3
ENSG00000115758	protein_coding	ODC1	ornithine decarboxylase 1	4953	8536	-0.174873	-0.321662	-0.348201	-0.2812	5.02065e-05	0.000691842	2
ENSG00000110031	protein_coding	LPXN	leupaxin	9404	51349	-0.473074	-0.195017	-0.886333	-0.524626	5.04084e-05	0.000693919	1
ENSG00000136111	protein_coding	TBC1D4	TBC1 domain family, member 4	9882	197449	0.437836	0.191991	0.457404	0.361244	5.07658e-05	0.000698132	6
ENSG00000153246	protein_coding	PLA2R1	phospholipase A2 receptor 1, 180kDa	22925	130604	0.203748	0.38818	0.449928	0.349249	5.08887e-05	0.000699116	6
ENSG00000276850	lincRNA	CH17-360D5.2		NA	83786	0.668328	0.479626	0.299891	0.456802	5.15113e-05	0.000706954	7
ENSG00000105373	protein_coding	GLTSCR2	glioma tumor suppressor candidate region gene 2	29997	11536	-0.349704	-0.377104	-0.126476	-0.285788	5.19719e-05	0.000712555	4
ENSG00000133107	protein_coding	TRPC4	transient receptor potential cation channel, subfamily C, member 4	7223	233789	-0.739566	-0.637219	-0.131164	-0.511575	5.23393e-05	0.000716868	4
ENSG00000164938	protein_coding	TP53INP1	tumor protein p53 inducible nuclear protein 1	94241	23439	-0.333846	-0.245827	-0.226509	-0.269233	5.27557e-05	0.000721844	4
ENSG00000113721	protein_coding	PDGFRB	platelet-derived growth factor receptor, beta polypeptide	5159	42035	-0.726165	-0.554199	-0.250059	-0.506502	5.2837e-05	0.00072223	3
ENSG00000167900	protein_coding	TK1	thymidine kinase 1, soluble	7083	13158	0.481	0.470908	0.155908	0.360605	5.33794e-05	0.00072891	7
ENSG00000255874	lincRNA	LINC00346	long intergenic non-protein coding RNA 346	283487	6264	-0.420838	-0.674923	-0.345502	-0.47272	5.36865e-05	0.000731634	3
ENSG00000170581	protein_coding	STAT2	signal transducer and activator of transcription 2, 113kDa	6773	18558	-0.293253	-0.342849	-0.184454	-0.274367	5.36766e-05	0.000731634	4
ENSG00000108947	protein_coding	EFNB3	ephrin-B3	1949	6176	-0.3997	-0.453804	-0.380369	-0.412614	5.37684e-05	0.000732016	3
ENSG00000108465	protein_coding	CDK5RAP3	CDK5 regulatory subunit associated protein 3	80279	13964	-0.247419	-0.506528	-0.171031	-0.308649	5.45819e-05	0.000742346	2
ENSG00000162976	protein_coding	PQLC3	PQ loop repeat containing 3	130814	23676	0.521561	0.218089	0.346733	0.358102	5.57306e-05	0.000757212	7
ENSG00000181467	protein_coding	RAP2B	RAP2B, member of RAS oncogene family	5912	4903	-0.207374	-0.333237	-0.471775	-0.336627	5.57874e-05	0.000757226	3
ENSG00000099139	protein_coding	PCSK5	proprotein convertase subtilisin/kexin type 5	5125	471695	-0.418221	-0.374437	-0.433367	-0.413333	5.63267e-05	0.000763022	3
ENSG00000227036	lincRNA	LINC00511	long intergenic non-protein coding RNA 511	400619	317349	0.285106	0.388296	0.310876	0.328749	5.6303e-05	0.000763022	6
ENSG00000189223	processed_transcript	PAX8-AS1	PAX8 antisense RNA 1	654433	65059	-0.470816	-0.226093	-0.875365	-0.520785	5.70876e-05	0.000772558	1
ENSG00000177076	protein_coding	ACER2	alkaline ceramidase 2	340485	42961	-0.394622	-0.420073	-0.395529	-0.404382	5.75964e-05	0.000778669	3
ENSG00000143479	protein_coding	DYRK3	dual-specificity tyrosine-(Y)-phosphorylation regulated kinase 3	8444	48883	-0.401544	-0.339735	-0.659602	-0.465879	5.77551e-05	0.000780039	3
ENSG00000173482	protein_coding	PTPRM	protein tyrosine phosphatase, receptor type, M	5797	840079	0.197779	0.347274	0.447979	0.330939	5.78897e-05	0.000781079	6
ENSG00000178104	protein_coding	PDE4DIP	phosphodiesterase 4D interacting protein	9659	240105	0.170934	0.252907	0.55383	0.325422	5.84803e-05	0.000788265	6
ENSG00000143013	protein_coding	LMO4	LIM domain only 4	8543	20455	-0.32672	-0.63928	-0.206051	-0.389711	5.90335e-05	0.000794934	3
ENSG00000114796	protein_coding	KLHL24	kelch-like family member 24	54800	48909	-0.364927	-0.412722	-0.222536	-0.333793	6.09197e-05	0.00081952	4
ENSG00000177879	protein_coding	AP3S1	adaptor-related protein complex 3, sigma 1 subunit	1176	72600	0.320437	0.26667	0.199527	0.262306	6.10332e-05	0.000820236	7
ENSG00000178726	protein_coding	THBD	thrombomodulin	7056	4108	0.230387	0.753462	0.813933	0.563005	6.20313e-05	0.000832825	5
ENSG00000177606	protein_coding	JUN	jun proto-oncogene	3725	3539	-0.436713	-0.212452	-0.248635	-0.299267	6.24066e-05	0.000837037	4
ENSG00000171914	protein_coding	TLN2	talin 2	83660	454105	-0.222182	-0.186876	-0.476545	-0.294003	6.31884e-05	0.000846687	3
ENSG00000134996	protein_coding	OSTF1	osteoclast stimulating factor 1	26578	58722	0.485058	0.290198	0.268999	0.348338	6.33901e-05	0.000848554	7
ENSG00000156711	protein_coding	MAPK13	mitogen-activated protein kinase 13	5603	16715	-0.309483	-0.389275	-0.377647	-0.355917	6.40653e-05	0.000856748	3
ENSG00000057252	protein_coding	SOAT1	sterol O-acyltransferase 1	6646	64966	0.455498	0.642292	0.0459953	0.382922	6.53857e-05	0.000873545	7
ENSG00000160752	protein_coding	FDPS	farnesyl diphosphate synthase	2224	11918	0.32498	0.422264	0.131942	0.293687	6.5467e-05	0.000873772	7
ENSG00000172915	protein_coding	NBEA	neurobeachin	26960	730735	-0.79306	-0.345373	-0.262595	-0.449213	6.57312e-05	0.000876437	4
ENSG00000131370	protein_coding	SH3BP5	SH3-domain binding protein 5 (BTK-associated)	9467	86515	-0.438793	-0.395636	-0.357778	-0.396452	6.61091e-05	0.000880612	4
ENSG00000019582	protein_coding	CD74	CD74 molecule, major histocompatibility complex, class II invariant chain	972	11292	-0.4851	-0.322953	-0.130393	-0.313178	6.62013e-05	0.000880976	4
ENSG00000175866	protein_coding	BAIAP2	BAI1-associated protein 2	10458	82310	0.241452	0.298797	0.428109	0.322927	6.65147e-05	0.000884281	6
ENSG00000106351	protein_coding	AGFG2	ArfGAP with FG repeats 2	3268	29008	0.387183	0.247988	0.671919	0.437711	6.6991e-05	0.000889743	6
ENSG00000152402	protein_coding	GUCY1A2	guanylate cyclase 1, soluble, alpha 2	2977	344512	-0.110133	-0.957993	-0.749507	-0.60121	6.73123e-05	0.000892768	3
ENSG00000157045	protein_coding	NTAN1	N-terminal asparagine amidase	123803	18226	0.378028	0.285985	0.282289	0.31732	6.73502e-05	0.000892768	7
ENSG00000135766	protein_coding	EGLN1	egl-9 family hypoxia-inducible factor 1	54583	61293	0.17747	0.405927	0.236031	0.274171	6.74631e-05	0.000893393	6
ENSG00000076716	protein_coding	GPC4	glypican 4	2239	115387	0.397064	0.0871653	0.579328	0.352898	6.87827e-05	0.000909981	6
ENSG00000177082	protein_coding	WDR73	WD repeat domain 73	84942	15062	-0.414141	-0.352933	-0.526399	-0.43126	6.91928e-05	0.000914516	3
ENSG00000186480	protein_coding	INSIG1	insulin induced gene 1	3638	12459	-0.27961	-0.207597	-0.273301	-0.252919	6.93192e-05	0.000915296	4
ENSG00000269905	protein_coding	TFDP2	Transcription factor Dp-2	7029	55925	-0.29668	-0.448749	-0.308965	-0.352828	6.96495e-05	0.000916985	3
ENSG00000141738	protein_coding	GRB7	growth factor receptor-bound protein 7	2886	9364	-0.279004	-0.665884	-0.427509	-0.465507	6.9541e-05	0.000916985	3
ENSG00000155158	protein_coding	TTC39B	tetratricopeptide repeat domain 39B	158219	143738	0.447317	0.293296	0.444732	0.398326	6.95965e-05	0.000916985	7
ENSG00000257093	protein_coding	KIAA1147	KIAA1147	57189	45425	-0.505956	-0.324567	-0.170784	-0.332405	7.04513e-05	0.000926643	4
ENSG00000160223	protein_coding	ICOSLG	inducible T-cell co-stimulator ligand	23308	17975	-0.205678	-0.544974	-0.852806	-0.504854	7.07151e-05	0.000929213	3
ENSG00000155324	protein_coding	GRAMD3	GRAM domain containing 3	65983	136362	0.287152	0.213155	0.542728	0.347707	7.12235e-05	0.000934988	6
ENSG00000170962	protein_coding	PDGFD	platelet derived growth factor D	80310	257193	-0.896447	-0.36978	-0.310621	-0.51502	7.33095e-05	0.000961444	3
ENSG00000111801	protein_coding	BTN3A3	butyrophilin, subfamily 3, member A3	10384	12943	-0.316129	-0.332971	-0.323598	-0.325018	7.34489e-05	0.000962343	3
ENSG00000136492	protein_coding	BRIP1	BRCA1 interacting protein C-terminal helicase 1	83990	182255	0.44993	0.263745	0.359187	0.366978	7.49697e-05	0.000981323	7
ENSG00000120265	protein_coding	PCMT1	protein-L-isoaspartate (D-aspartate) O-methyltransferase	5110	61977	0.298927	0.257128	0.202358	0.253026	7.54083e-05	0.000985165	7
ENSG00000227934	processed_pseudogene	RP11-423F24.3		NA	572	0.511148	0.469521	0.415896	0.474736	7.53436e-05	0.000985165	7
ENSG00000026950	protein_coding	BTN3A1	butyrophilin, subfamily 3, member A1	11119	12979	-0.568904	-0.226928	-0.343597	-0.373237	7.68103e-05	0.00100252	4
ENSG00000146242	protein_coding	TPBG	trophoblast glycoprotein	7162	7622	-0.396801	-0.458601	-0.0811562	-0.313893	7.79887e-05	0.00101692	4
ENSG00000129355	protein_coding	CDKN2D	cyclin-dependent kinase inhibitor 2D (p19, inhibits CDK4)	1032	2597	0.705549	0.348442	0.34527	0.48321	7.82177e-05	0.00101893	7
ENSG00000165338	protein_coding	HECTD2	HECT domain containing E3 ubiquitin protein ligase 2	143279	104544	0.621067	0.217251	0.398193	0.419725	7.83025e-05	0.00101906	7
ENSG00000131236	protein_coding	CAP1	CAP, adenylate cyclase-associated protein 1 (yeast)	10487	32416	0.298886	0.461388	0.302616	0.354319	7.84155e-05	0.00101955	6
ENSG00000156103	protein_coding	MMP16	matrix metallopeptidase 16 (membrane-inserted)	4325	296016	-0.396214	-0.284409	-0.748223	-0.484697	7.95925e-05	0.00103266	3
ENSG00000156140	protein_coding	ADAMTS3	ADAM metallopeptidase with thrombospondin type 1 motif, 3	9508	287830	-0.480043	-0.0692607	-0.627635	-0.389588	7.96517e-05	0.00103266	3
ENSG00000181744	protein_coding	C3orf58	chromosome 3 open reading frame 58	205428	76921	0.461652	0.495991	0.283751	0.418498	7.9589e-05	0.00103266	7
ENSG00000109861	protein_coding	CTSC	cathepsin C	1075	44195	-0.283126	-0.177757	-0.358707	-0.271859	8.02136e-05	0.00103895	3
ENSG00000163617	protein_coding	KIAA1407	KIAA1407	57577	92476	-0.36761	-0.469155	-0.456631	-0.436257	8.16937e-05	0.00105712	3
ENSG00000119917	protein_coding	IFIT3	interferon-induced protein with tetratricopeptide repeats 3	3437	13077	-0.21524	-0.399667	-0.457834	-0.352231	8.18227e-05	0.00105778	3
ENSG00000182795	protein_coding	C1orf116	chromosome 1 open reading frame 116	79098	14235	0.851647	1.17391	0.0437311	0.674723	8.22687e-05	0.00106253	5
ENSG00000204936	protein_coding	CD177	CD177 molecule	57126	9513	-0.18945	-0.801835	-0.633063	-0.56731	8.27223e-05	0.00106738	3
ENSG00000172461	protein_coding	FUT9	fucosyltransferase 9 (alpha (1,3) fucosyltransferase)	10690	199628	-0.394315	-0.359478	-0.934612	-0.50484	8.44252e-05	0.00108832	1
ENSG00000137877	protein_coding	SPTBN5	spectrin, beta, non-erythrocytic 5	51332	45933	0.341916	0.359051	0.338945	0.347585	8.45769e-05	0.00108924	6
ENSG00000233954	processed_pseudogene	RP11-169K16.7		NA	275	-0.402582	-0.327317	-0.243008	-0.325202	8.57144e-05	0.00110284	4
ENSG00000170734	protein_coding	POLH	polymerase (DNA directed), eta	5429	39510	0.31556	0.221776	0.218793	0.252632	8.65543e-05	0.0011126	7
ENSG00000273760	lincRNA	CH17-360D5.3		NA	3453	0.58909	0.565465	0.300847	0.462482	8.66574e-05	0.00111287	5
ENSG00000148219	protein_coding	ASTN2	astrotactin 2	23245	989845	-0.400294	-0.263865	-0.355638	-0.337653	8.74033e-05	0.00112139	4
ENSG00000051180	protein_coding	RAD51	RAD51 recombinase	5888	37565	0.672749	0.317647	0.298503	0.464972	8.77597e-05	0.0011249	7
ENSG00000165490	protein_coding	DDIAS	DNA damage-induced apoptosis suppressor	220042	58302	0.629612	0.273785	0.388324	0.48245	8.80874e-05	0.00112803	7
ENSG00000133808	protein_coding	MICALCL	MICAL C-terminal like	84953	83064	-0.445589	-0.376766	-0.40614	-0.411628	8.86032e-05	0.00113357	3
ENSG00000069849	protein_coding	ATP1B3	ATPase, Na+/K+ transporting, beta 3 polypeptide	483	50390	0.410135	0.364271	0.0977652	0.292226	8.91126e-05	0.00113901	7
ENSG00000138801	protein_coding	PAPSS1	3'-phosphoadenosine 5'-phosphosulfate synthase 1	9061	130176	0.278954	0.269335	0.217661	0.255352	9.12387e-05	0.00116509	7
ENSG00000125378	protein_coding	BMP4	bone morphogenetic protein 4	652	9025	-0.634681	-0.368744	-0.256528	-0.471209	9.17462e-05	0.00117047	4
ENSG00000133142	protein_coding	TCEAL4	transcription elongation factor A (SII)-like 4	79921	11505	0.51744	0.0249672	0.959017	0.501217	9.2569e-05	0.00117836	5
ENSG00000123388	protein_coding	HOXC11	homeobox C11	3227	4517	0.393591	0.247537	0.755906	0.487861	9.26243e-05	0.00117836	6
ENSG00000186594	lincRNA	MIR22HG	MIR22 host gene (non-protein coding)	84981	5663	0.177208	0.259457	0.345422	0.261478	9.26218e-05	0.00117836	6
ENSG00000197070	protein_coding	ARRDC1	arrestin domain containing 1	92714	9706	0.418786	0.273418	0.214387	0.30295	9.29886e-05	0.00118189	7
ENSG00000216819	unprocessed_pseudogene	TUBB2BP1	tubulin, beta 2B class IIb pseudogene 1	NA	2720	0.312956	0.450404	0.814665	0.52916	9.36123e-05	0.0011887	5
ENSG00000117868	protein_coding	ESYT2	extended synaptotagmin-like protein 2	57488	99258	0.245596	0.284108	0.262806	0.264187	9.3776e-05	0.00118967	6
ENSG00000163734	protein_coding	CXCL3	chemokine (C-X-C motif) ligand 3	2921	2218	0.745295	0.700137	0.108721	0.537027	9.41409e-05	0.00119318	5
ENSG00000108797	protein_coding	CNTNAP1	contactin associated protein 1	8506	17201	0.143778	0.334797	0.329472	0.267173	9.54303e-05	0.0012084	6
ENSG00000128245	protein_coding	YWHAH	tyrosine 3-monooxygenase/tryptophan 5-monooxygenase activation protein, eta	7533	13142	0.331329	0.301581	0.201711	0.278536	9.57338e-05	0.00121111	7
ENSG00000155090	protein_coding	KLF10	Kruppel-like factor 10	7071	7123	0.298443	0.334769	0.152695	0.261684	9.60191e-05	0.00121359	7
ENSG00000184588	protein_coding	PDE4B	phosphodiesterase 4B, cAMP-specific	5142	582065	-0.704558	-0.332524	-0.408487	-0.520279	9.62643e-05	0.00121556	3
ENSG00000188483	protein_coding	IER5L	immediate early response 5-like	389792	2710	-0.821847	-0.246561	-0.426199	-0.493319	9.66179e-05	0.00121678	3
ENSG00000146232	protein_coding	NFKBIE	nuclear factor of kappa light polypeptide gene enhancer in B-cells inhibitor, epsilon	4794	7622	-0.379258	-0.203976	-0.444376	-0.338863	9.65287e-05	0.00121678	4
ENSG00000178498	protein_coding	DTX3	deltex 3, E3 ubiquitin ligase	196403	5182	-0.44416	-0.386208	-0.225717	-0.355531	9.66292e-05	0.00121678	4
ENSG00000274642	unprocessed_pseudogene	CH17-472G23.1		NA	122595	0.35008	0.35174	1.00257	0.575424	9.72079e-05	0.00122293	5
ENSG00000167766	protein_coding	ZNF83	zinc finger protein 83	55769	96521	-0.108222	-0.537331	-0.306568	-0.319925	0.000101543	0.00127628	3
ENSG00000163029	protein_coding	SMC6	structural maintenance of chromosomes 6	79677	136430	0.415816	0.27396	0.135895	0.277969	0.000102632	0.00128878	7
ENSG00000167323	protein_coding	STIM1	stromal interaction molecule 1	6786	238683	0.182691	0.299623	0.296868	0.259779	0.000103032	0.00129261	6
ENSG00000241547	processed_pseudogene	RP11-4K3__A.5		NA	467	0.119209	0.501442	0.52196	0.382818	0.000103554	0.00129796	6
ENSG00000141448	protein_coding	GATA6	GATA binding protein 6	2627	33085	-0.674748	-0.256435	-0.448855	-0.461758	0.000104254	0.00130332	3
ENSG00000109819	protein_coding	PPARGC1A	peroxisome proliferator-activated receptor gamma, coactivator 1 alpha	10891	149048	0.846411	0.139027	0.713998	0.55367	0.00010427	0.00130332	5
ENSG00000152952	protein_coding	PLOD2	procollagen-lysine, 2-oxoglutarate 5-dioxygenase 2	5352	94213	0.179143	0.433785	0.368525	0.327481	0.000104208	0.00130332	6
ENSG00000108179	protein_coding	PPIF	peptidylprolyl isomerase F	10105	7868	-0.221832	-0.186476	-0.374164	-0.260563	0.000104912	0.00131014	3
ENSG00000163131	protein_coding	CTSS	cathepsin S	1520	35761	-0.251462	-0.38581	-0.718493	-0.45066	0.000105382	0.0013148	3
ENSG00000102024	protein_coding	PLS3	plastin 3	5358	89687	0.205926	0.344381	0.33892	0.296416	0.000107188	0.00133612	6
ENSG00000197872	protein_coding	FAM49A	family with sequence similarity 49, member A	81553	116872	-0.265548	-0.222889	-0.590365	-0.354602	0.000107343	0.00133682	3
ENSG00000168646	protein_coding	AXIN2	axin 2	8313	33084	-0.352834	-0.61491	-0.365897	-0.432771	0.000107867	0.00134089	3
ENSG00000111653	protein_coding	ING4	inhibitor of growth family, member 4	51147	12868	-0.329554	-0.379502	-0.244537	-0.318097	0.000107812	0.00134089	4
ENSG00000213846	processed_pseudogene	AC098614.2		NA	744	0.171586	0.410023	0.229034	0.270309	0.000108859	0.00135198	6
ENSG00000245532	lincRNA	NEAT1	nuclear paraspeckle assembly transcript 1 (non-protein coding)	283131	22766	-0.439786	-0.313091	-0.207932	-0.319978	0.000110429	0.00136682	4
ENSG00000186470	protein_coding	BTN3A2	butyrophilin, subfamily 3, member A2	11118	13161	-0.473581	-0.171124	-0.39066	-0.346849	0.000110422	0.00136682	4
ENSG00000169756	protein_coding	LIMS1	LIM and senescent cell antigen-like domains 1	3987	152891	0.187283	0.551288	0.265569	0.334774	0.000110208	0.00136682	6
ENSG00000130309	protein_coding	COLGALT1	collagen beta(1-O)galactosyltransferase 1	79709	27568	0.210809	0.32444	0.286015	0.273602	0.000110658	0.00136682	6
ENSG00000109680	protein_coding	TBC1D19	TBC1 domain family, member 19	55296	178914	0.562806	0.675317	0.136323	0.454108	0.000110605	0.00136682	7
ENSG00000141447	protein_coding	OSBPL1A	oxysterol binding protein-like 1A	114876	235836	0.354446	0.228114	0.385047	0.323099	0.000110537	0.00136682	7
ENSG00000143669	protein_coding	LYST	lysosomal trafficking regulator	1130	222599	-0.512325	-0.27616	-0.27069	-0.354246	0.000111183	0.00137207	4
ENSG00000134762	protein_coding	DSC3	desmocollin 3	1825	52807	0.296248	0.199742	0.267727	0.254661	0.0001114	0.0013735	7
ENSG00000154153	protein_coding	FAM134B	family with sequence similarity 134, member B	54463	144020	0.575841	0.37227	0.0737467	0.34068	0.000111537	0.00137394	7
ENSG00000179163	protein_coding	FUCA1	fucosidase, alpha-L- 1, tissue	2517	23217	0.158653	0.626257	0.253027	0.346347	0.00011213	0.00137999	6
ENSG00000136068	protein_coding	FLNB	filamin B, beta	2317	163851	0.258795	0.351491	0.550582	0.386955	0.000113123	0.00139095	6
ENSG00000144749	protein_coding	LRIG1	leucine-rich repeats and immunoglobulin-like domains 1	26018	122466	-0.489621	-0.255933	-0.425932	-0.399341	0.00011378	0.00139777	3
ENSG00000167524	protein_coding	SGK494	uncharacterized serine/threonine-protein kinase SgK494	124923	6236	-0.293746	-0.616616	-0.589931	-0.489964	0.000114208	0.00140176	3
ENSG00000165821	protein_coding	SALL2	spalt-like transcription factor 2	6297	16135	-0.202598	-0.613219	-0.363563	-0.384314	0.000119622	0.00146688	3
ENSG00000173848	protein_coding	NET1	neuroepithelial cell transforming 1	10276	45912	-0.318203	-0.172739	-0.618027	-0.369851	0.000120484	0.00147612	3
ENSG00000073910	protein_coding	FRY	furry homolog (Drosophila)	10129	267822	0.475937	0.254411	0.531229	0.421843	0.000121668	0.00148928	6
ENSG00000160796	protein_coding	NBEAL2	neurobeachin-like 2	23218	30020	0.399093	0.285599	0.283302	0.322907	0.000122492	0.00149802	7
ENSG00000136636	protein_coding	KCTD3	potassium channel tetramerization domain containing 3	51133	54415	0.442298	0.249669	0.144696	0.281374	0.000122942	0.00150217	7
ENSG00000177469	protein_coding	PTRF	polymerase I and transcript release factor	284119	21065	0.212247	0.457013	0.431904	0.367068	0.00012313	0.00150312	6
ENSG00000182667	protein_coding	NTM	neurotrimin	50863	966344	-0.404886	-0.0507598	-0.507425	-0.324242	0.000123682	0.0015085	4
ENSG00000131711	protein_coding	MAP1B	microtubule-associated protein 1B	4131	102336	0.321683	0.56591	0.173907	0.353631	0.000123857	0.00150928	6
ENSG00000111348	protein_coding	ARHGDIB	Rho GDP dissociation inhibitor (GDI) beta	397	19711	0.254822	0.504602	0.630326	0.460195	0.000124535	0.00151618	6
ENSG00000162704	protein_coding	ARPC5	actin related protein 2/3 complex, subunit 5, 16kDa	10092	12491	0.321082	0.216519	0.296438	0.278138	0.000124924	0.00151956	7
ENSG00000197586	protein_coding	ENTPD6	ectonucleoside triphosphate diphosphohydrolase 6 (putative)	955	31036	0.154476	0.292003	0.309703	0.252233	0.000125685	0.00152744	6
ENSG00000130635	protein_coding	COL5A1	collagen, type V, alpha 1	1289	203069	0.155968	0.322953	0.492722	0.325418	0.000126107	0.0015312	6
ENSG00000277972	protein_coding	CISD3	CDGSH iron sulfur domain 3	284106	4809	0.394804	0.290482	0.359323	0.348444	0.000128069	0.00155364	6
ENSG00000116396	protein_coding	KCNC4	potassium voltage-gated channel, Shaw-related subfamily, member 4	3749	71757	-0.281535	-0.316631	-0.598801	-0.40696	0.000129785	0.00157305	3
ENSG00000224114	processed_pseudogene	RP11-343H5.4		NA	432	-0.373833	-0.506808	-0.278849	-0.391283	0.000130702	0.00158276	3
ENSG00000168792	protein_coding	ABHD15	abhydrolase domain containing 15	116236	6590	0.526443	0.19425	0.335175	0.355113	0.000131066	0.00158575	7
ENSG00000223722	processed_pseudogene	RP11-467L13.5		NA	401	0.563783	0.374534	0.507872	0.491894	0.000133323	0.00161162	5
ENSG00000160789	protein_coding	LMNA	lamin A/C	4000	57516	0.166137	0.457804	0.365379	0.329748	0.000134597	0.00162558	6
ENSG00000166526	protein_coding	ZNF3	zinc finger protein 3	7551	18515	-0.265042	-0.339614	-0.344285	-0.317122	0.00013549	0.00163345	3
ENSG00000268362	lincRNA	CTD-2017D11.1		NA	33464	-0.565686	-0.345762	-0.345293	-0.427849	0.00013539	0.00163345	4
ENSG00000222009	protein_coding	BTBD19	BTB (POZ) domain containing 19	149478	7103	-0.506587	-0.493374	-0.193624	-0.40203	0.000137251	0.00165321	4
ENSG00000042493	protein_coding	CAPG	capping protein (actin filament), gelsolin-like	822	23684	0.245863	0.272364	0.282679	0.267008	0.000137702	0.00165718	6
ENSG00000109929	protein_coding	SC5D	sterol-C5-desaturase	6309	16241	0.304653	0.227912	0.312161	0.281939	0.000138465	0.00166489	7
ENSG00000253837	processed_transcript	RP11-177H13.2		100507156	29954	-0.588489	-0.49205	-0.249424	-0.438978	0.000141394	0.0016971	4
ENSG00000182240	protein_coding	BACE2	beta-site APP-cleaving enzyme 2	25825	114717	0.257108	0.183099	0.339216	0.260833	0.000141354	0.0016971	6
ENSG00000105854	protein_coding	PON2	paraoxonase 2	5445	30331	0.368816	0.320174	0.147783	0.278732	0.000142183	0.00170507	7
ENSG00000136986	protein_coding	DERL1	derlin 1	79139	29259	0.317759	0.185409	0.242089	0.248446	0.000142585	0.00170838	7
ENSG00000103449	protein_coding	SALL1	spalt-like transcription factor 1	6299	15392	-0.551764	-0.18405	-0.299318	-0.347014	0.000143083	0.00171283	4
ENSG00000141526	protein_coding	SLC16A3	solute carrier family 16 (monocarboxylate transporter), member 3	9123	32732	0.0965653	0.548891	0.427023	0.357928	0.000144041	0.00172278	6
ENSG00000031081	protein_coding	ARHGAP31	Rho GTPase activating protein 31	57514	126341	0.149589	0.253048	0.457539	0.285908	0.000145563	0.00173946	6
ENSG00000102554	protein_coding	KLF5	Kruppel-like factor 5 (intestinal)	688	22566	0.564513	0.347831	0.261658	0.392416	0.000147715	0.00176362	7
ENSG00000112218	protein_coding	GPR63	G protein-coupled receptor 63	81491	43337	0.466456	0.291737	0.699874	0.46024	0.00014857	0.00177227	5
ENSG00000065882	protein_coding	TBC1D1	TBC1 (tre-2/USP6, BUB2, cdc16) domain family, member 1	23216	248088	0.26429	0.237854	0.213582	0.23891	0.000148776	0.00177317	7
ENSG00000275131	unprocessed_pseudogene	CH17-472G23.4		NA	89565	0.163835	0.328752	0.780937	0.424909	0.000149067	0.00177509	6
ENSG00000112759	protein_coding	SLC29A1	solute carrier family 29 (equilibrative nucleoside transporter), member 1	2030	14646	0.223216	0.34784	0.214	0.257298	0.000149547	0.00177925	6
ENSG00000154642	protein_coding	C21orf91	chromosome 21 open reading frame 91	54149	30419	-0.600628	-0.181513	-0.445385	-0.417621	0.000149883	0.00178169	4
ENSG00000166347	protein_coding	CYB5A	cytochrome b5 type A (microsomal)	1528	41169	0.506563	0.0721008	0.381412	0.320948	0.000151199	0.00179575	7
ENSG00000197506	protein_coding	SLC28A3	solute carrier family 28 (concentrative nucleoside transporter), member 3	64078	65226	-0.448562	-0.246591	-1.20735	-0.620341	0.000152403	0.00180689	1
ENSG00000162174	protein_coding	ASRGL1	asparaginase like 1	80150	55964	0.638371	0.681655	0.0837058	0.485152	0.000152378	0.00180689	7
ENSG00000006747	protein_coding	SCIN	scinderin	85477	83026	-0.243462	-0.292422	-0.578182	-0.364243	0.000153472	0.00181799	3
ENSG00000132256	protein_coding	TRIM5	tripartite motif containing 5	85363	275062	-0.345984	-0.23737	-0.449006	-0.343773	0.000153625	0.00181821	3
ENSG00000095015	protein_coding	MAP3K1	mitogen-activated protein kinase kinase kinase 1, E3 ubiquitin protein ligase	4214	80578	-0.335975	-0.200115	-0.35919	-0.299257	0.0001546	0.00182815	3
ENSG00000169129	protein_coding	AFAP1L2	actin filament associated protein 1-like 2	84632	109932	-0.357988	-0.142935	-0.292137	-0.261108	0.000155683	0.00183936	4
ENSG00000128274	protein_coding	A4GALT	alpha 1,4-galactosyltransferase	53947	29177	0.180302	0.739364	0.350238	0.416157	0.000156151	0.00184329	6
ENSG00000101782	protein_coding	RIOK3	RIO kinase 3	8780	33780	0.226889	0.238282	0.277015	0.247405	0.000157955	0.00186297	7
ENSG00000135338	protein_coding	LCA5	Leber congenital amaurosis 5	167691	52467	0.229262	0.345902	0.588594	0.388932	0.000158585	0.00186877	6
ENSG00000106714	protein_coding	CNTNAP3	contactin associated protein-like 3	79937	215548	0.570212	0.995144	0.142952	0.563881	0.000158819	0.00186991	5
ENSG00000243701	lincRNA	LINC00883	long intergenic non-protein coding RNA 883	344595	86272	0.558725	0.164266	0.480546	0.408757	0.000159355	0.00187459	7
ENSG00000145715	protein_coding	RASA1	RAS p21 protein activator (GTPase activating protein) 1	5921	124043	-0.581248	-0.0739229	-0.357222	-0.336955	0.000161125	0.00189378	4
ENSG00000108829	protein_coding	LRRC59	leucine rich repeat containing 59	55379	22494	0.161649	0.429064	0.276782	0.289022	0.000162592	0.00190937	6
ENSG00000204054	processed_transcript	LINC00963	long intergenic non-protein coding RNA 963	100506190	30217	-0.514647	-0.293353	-0.197491	-0.335109	0.000164961	0.00193552	4
ENSG00000163637	protein_coding	PRICKLE2	prickle homolog 2 (Drosophila)	166336	351609	-0.339961	-0.496779	-0.0855402	-0.308568	0.000165661	0.00194206	4
ENSG00000183018	protein_coding	SPNS2	spinster homolog 2 (Drosophila)	124976	40197	-0.33519	-0.103988	-0.494455	-0.310168	0.000166079	0.00194527	3
ENSG00000187775	protein_coding	DNAH17	dynein, axonemal, heavy chain 17	8632	153697	-0.334461	-0.52048	-0.512858	-0.455412	0.000168439	0.00197121	3
ENSG00000091073	protein_coding	DTX2	deltex 2, E3 ubiquitin ligase	113878	44319	-0.318281	-0.419545	-0.227761	-0.32082	0.000170495	0.00199356	4
ENSG00000123689	protein_coding	G0S2	G0/G1 switch 2	50486	968	-1.44919	-0.253029	-0.392744	-0.707915	0.00017276	0.00201831	1
ENSG00000101439	protein_coding	CST3	cystatin C	1471	11767	0.177023	0.451415	0.253131	0.293732	0.000174662	0.00203878	6
ENSG00000206530	protein_coding	WDR52	WD repeat domain 52	55779	154680	-0.345672	-0.477774	-0.290797	-0.372269	0.000174925	0.00204009	3
ENSG00000122515	protein_coding	ZMIZ2	zinc finger, MIZ-type containing 2	83637	21300	-0.317614	-0.279606	-0.180803	-0.259572	0.000176595	0.0020578	4
ENSG00000261115	protein_coding	TMEM178B	transmembrane protein 178B	100507421	406148	0.208817	0.331562	0.251645	0.264152	0.000176952	0.0020602	6
ENSG00000069974	protein_coding	RAB27A	RAB27A, member RAS oncogene family	5873	116147	0.184612	0.51326	0.265756	0.315753	0.000178211	0.00207308	6
ENSG00000163795	protein_coding	ZNF513	zinc finger protein 513	130557	3559	-0.502355	-0.493409	-0.181186	-0.387844	0.000182241	0.00211814	4
ENSG00000160753	protein_coding	RUSC1	RUN and SH3 domain containing 1	23623	10218	0.278703	0.213593	0.220818	0.238689	0.00018343	0.00213014	7
ENSG00000241878	protein_coding	PISD	phosphatidylserine decarboxylase	23761	43941	-0.190096	-0.411099	-0.223522	-0.276221	0.000183885	0.0021336	2
ENSG00000106537	protein_coding	TSPAN13	tetraspanin 13	27075	31001	-0.599092	-0.0492453	-0.377153	-0.340895	0.000184837	0.00214281	4
ENSG00000137812	protein_coding	CASC5	cancer susceptibility candidate 5	57082	70322	0.800391	0.321629	0.236936	0.539534	0.00019065	0.00220764	7
ENSG00000111450	protein_coding	STX2	syntaxin 2	2054	49666	0.348373	0.290821	0.231705	0.290771	0.000190754	0.00220764	7
ENSG00000013561	protein_coding	RNF14	ring finger protein 14	9604	31963	0.34961	0.192586	0.210853	0.250777	0.000192871	0.00223025	7
ENSG00000138376	protein_coding	BARD1	BRCA1 associated RING domain 1	580	84065	0.747352	0.188375	0.343186	0.464714	0.000193822	0.00223933	7
ENSG00000162512	protein_coding	SDC3	syndecan 3	9672	39294	0.168381	0.316458	0.3655	0.283426	0.000194414	0.00224427	6
ENSG00000122359	protein_coding	ANXA11	annexin A11	311	54683	0.239797	0.201913	0.382287	0.274719	0.00019592	0.00225973	6
ENSG00000175832	protein_coding	ETV4	ets variant 4	2118	51776	-0.708867	0.0503968	-0.903329	-0.559422	0.000197669	0.00227797	1
ENSG00000224032	lincRNA	EPB41L4A-AS1	EPB41L4A antisense RNA 1	114915	3750	-0.560008	-0.616402	-0.193885	-0.455414	0.000198677	0.00228765	4
ENSG00000213782	protein_coding	DDX47	DEAD (Asp-Glu-Ala-Asp) box polypeptide 47	51202	16665	-0.572385	-0.501896	-0.319265	-0.471808	0.00019936	0.00229357	4
ENSG00000197702	protein_coding	PARVA	parvin, alpha	55742	153616	0.176301	0.278289	0.332805	0.262537	0.000199848	0.00229724	6
ENSG00000170412	protein_coding	GPRC5C	G protein-coupled receptor, class C, group 5, member C	55890	26802	-0.790458	-0.190465	-0.267728	-0.414321	0.000201539	0.00231472	4
ENSG00000143878	protein_coding	RHOB	ras homolog family member B	388	2371	-0.155671	-0.306109	-0.37234	-0.278509	0.000205855	0.00236229	2
ENSG00000138071	protein_coding	ACTR2	ARP2 actin-related protein 2 homolog (yeast)	10097	43500	0.302161	0.311962	0.297268	0.303816	0.000208121	0.00238628	6
ENSG00000100557	protein_coding	C14orf105	chromosome 14 open reading frame 105	55195	24566	-0.426487	-0.0848227	-0.868146	-0.452988	0.000209608	0.0024013	3
ENSG00000056736	protein_coding	IL17RB	interleukin 17 receptor B	55540	19220	-0.132382	-0.615408	-0.564839	-0.427223	0.000210846	0.00241345	3
ENSG00000143549	protein_coding	TPM3	tropomyosin 3	7170	39344	0.311401	0.32334	0.242511	0.292459	0.000211946	0.002424	7
ENSG00000137124	protein_coding	ALDH1B1	aldehyde dehydrogenase 1 family, member B1	219	5997	0.155256	0.251112	0.542119	0.316023	0.000216813	0.00247758	6
ENSG00000135899	protein_coding	SP110	SP110 nuclear body protein	3431	58436	1.00174	0.153855	0.358525	0.510921	0.000217045	0.00247814	7
ENSG00000165304	protein_coding	MELK	maternal embryonic leucine zipper kinase	9833	104821	0.757052	0.439681	0.0699247	0.434242	0.000221943	0.00253194	7
ENSG00000008083	protein_coding	JARID2	jumonji, AT rich interactive domain 2	3720	275744	-0.347235	-0.327179	-0.241114	-0.305315	0.000222603	0.00253574	4
ENSG00000100258	protein_coding	LMF2	lipase maturation factor 2	91289	4742	0.238056	0.220302	0.287097	0.248588	0.00022265	0.00253574	7
ENSG00000086300	protein_coding	SNX10	sorting nexin 10	29887	82434	0.673354	0.326524	0.154912	0.383191	0.000223669	0.00254522	7
ENSG00000263535	processed_pseudogene	AK4P1	adenylate kinase 4 pseudogene 1	NA	666	0.375655	0.457774	0.305547	0.382511	0.000228291	0.00259564	6
ENSG00000038295	protein_coding	TLL1	tolloid-like 1	7092	230637	0.125325	0.386903	0.381299	0.301541	0.0002286	0.00259697	6
ENSG00000164823	protein_coding	OSGIN2	oxidative stress induced growth inhibitor family member 2	734	26029	0.341689	0.265756	0.240356	0.283516	0.000229251	0.0026022	7
ENSG00000128881	protein_coding	TTBK2	tau tubulin kinase 2	146057	182075	-0.236557	-0.264245	-0.386955	-0.296519	0.000233933	0.00265313	3
ENSG00000124549	transcribed_unprocessed_pseudogene	BTN2A3P	butyrophilin, subfamily 2, member A3, pseudogene	54718	10992	-0.485134	-0.220838	-0.3551	-0.356576	0.000236453	0.00267947	4
ENSG00000105997	protein_coding	HOXA3	homeobox A3	3200	46397	-0.398596	-0.287617	-0.261056	-0.317141	0.000239858	0.00271579	4
ENSG00000166170	protein_coding	BAG5	BCL2-associated athanogene 5	9529	6287	0.284236	0.224098	0.202175	0.237163	0.000241497	0.00273207	7
ENSG00000167554	protein_coding	ZNF610	zinc finger protein 610	162963	31533	-0.344258	-0.482205	-0.561281	-0.455155	0.000241731	0.00273245	3
ENSG00000122691	protein_coding	TWIST1	twist family bHLH transcription factor 1	7291	96681	0.254751	0.395504	0.622091	0.421099	0.000243425	0.00274931	6
ENSG00000164291	protein_coding	ARSK	arylsulfatase family, member K	153642	49990	0.370028	0.558605	0.258989	0.398603	0.000244007	0.00275359	7
ENSG00000164484	protein_coding	TMEM200A	transmembrane protein 200A	114801	77329	-0.783825	-0.0875404	-0.646418	-0.500197	0.00024481	0.00276036	3
ENSG00000185495	transcribed_unprocessed_pseudogene	SEPT7P9	septin 7 pseudogene 9	285961	17869	-0.432297	-0.341875	-0.390147	-0.39459	0.000246311	0.00277498	3
ENSG00000130518	protein_coding	KIAA1683	KIAA1683	80726	17412	-0.49887	-0.490926	-0.477609	-0.500446	0.000247683	0.00278813	3
ENSG00000112715	protein_coding	VEGFA	vascular endothelial growth factor A	7422	16303	-0.708992	-0.0560399	-0.387786	-0.383315	0.000248948	0.00280004	4
ENSG00000146555	protein_coding	SDK1	sidekick cell adhesion molecule 1	221935	967552	0.216381	0.27938	0.502809	0.332722	0.000249239	0.002801	6
ENSG00000273081	lincRNA	RP4-813F11.4		102724531	2239	-0.388037	-0.423836	-0.755112	-0.531319	0.000251418	0.00282316	3
ENSG00000143545	protein_coding	RAB13	RAB13, member RAS oncogene family	5872	4741	-0.197101	-0.345288	-0.182851	-0.242426	0.000253578	0.00284502	2
ENSG00000066629	protein_coding	EML1	echinoderm microtubule associated protein like 1	2009	204367	-0.60652	-0.079762	-0.477887	-0.396906	0.000253784	0.00284502	3
ENSG00000120278	protein_coding	PLEKHG1	pleckstrin homology domain containing, family G (with RhoGef domain) member 1	57480	243802	-0.420144	-0.162579	-0.453483	-0.343254	0.000254454	0.00285018	4
ENSG00000160712	protein_coding	IL6R	interleukin 6 receptor	3570	64257	0.409857	0.821039	0.210483	0.510669	0.000255782	0.00286269	5
ENSG00000198513	protein_coding	ATL1	atlastin GTPase 1	51062	100559	0.331844	0.48773	0.393136	0.401125	0.000258254	0.00288798	6
ENSG00000112079	protein_coding	STK38	serine/threonine kinase 38	11329	53578	0.187079	0.316002	0.232604	0.245302	0.000262227	0.00292999	7
ENSG00000135549	protein_coding	PKIB	protein kinase (cAMP-dependent, catalytic) inhibitor beta	5570	254456	-0.446654	-0.207826	-0.582645	-0.451058	0.00026377	0.00294482	3
ENSG00000219201	processed_pseudogene	RP11-181C21.4		NA	920	0.374565	0.296525	0.223247	0.298969	0.000264051	0.00294553	7
ENSG00000235927	antisense	NEXN-AS1	NEXN antisense RNA 1	374987	8191	-0.450989	-0.358703	-0.696285	-0.494084	0.000266859	0.00297198	3
ENSG00000136003	protein_coding	ISCU	iron-sulfur cluster assembly enzyme	23479	6802	-0.238691	-0.225756	-0.224361	-0.229733	0.000266757	0.00297198	4
ENSG00000155755	protein_coding	TMEM237	transmembrane protein 237	65062	23386	-0.239412	-0.314435	-0.354899	-0.301273	0.000267656	0.00297841	2
ENSG00000164070	protein_coding	HSPA4L	heat shock 70kDa protein 4-like	22824	58912	-0.130888	-0.263355	-0.375885	-0.254968	0.000268503	0.00298295	2
ENSG00000241095	processed_pseudogene	CYP51A1P1	cytochrome P450, family 51, subfamily A, polypeptide 1 pseudogene 1	NA	1506	0.619321	0.381684	0.388894	0.457757	0.000268488	0.00298295	7
ENSG00000163346	protein_coding	PBXIP1	pre-B-cell leukemia homeobox interacting protein 1	57326	12047	-0.475203	-0.426603	-0.0593732	-0.32025	0.000272279	0.00302213	4
ENSG00000169871	protein_coding	TRIM56	tripartite motif containing 56	81844	6297	0.245552	0.332241	0.273402	0.283682	0.000272474	0.00302213	6
ENSG00000166265	protein_coding	CYYR1	cysteine/tyrosine-rich 1	116159	107075	-0.701198	-0.375383	-0.356255	-0.497575	0.000273911	0.00303365	3
ENSG00000233205	processed_pseudogene	AC108479.2		NA	426	-0.647719	-0.227108	-0.473669	-0.446607	0.00027396	0.00303365	3
ENSG00000132205	protein_coding	EMILIN2	elastin microfibril interfacer 2	84034	68963	-0.284537	-0.861327	-0.341908	-0.475132	0.000275801	0.00305155	3
ENSG00000158457	protein_coding	TSPAN33	tetraspanin 33	340348	24805	-0.453582	-0.343712	-0.19114	-0.336604	0.000276402	0.00305323	4
ENSG00000167460	protein_coding	TPM4	tropomyosin 4	7171	35984	0.240055	0.455593	0.357746	0.351145	0.000276373	0.00305323	6
ENSG00000148344	protein_coding	PTGES	prostaglandin E synthase	9536	14716	-0.68933	-0.80608	-0.103834	-0.489844	0.000277849	0.00306672	4
ENSG00000204860	antisense	FAM201A	family with sequence similarity 201, member A	158228	4516	0.493818	0.284124	0.396421	0.407003	0.000283003	0.00312107	7
ENSG00000248641	processed_pseudogene	HMGA1P2	high mobility group AT-hook 1 pseudogene 2	NA	323	-0.417526	-0.190652	-0.965136	-0.53487	0.000283273	0.00312152	3
ENSG00000112234	protein_coding	FBXL4	F-box and leucine-rich repeat protein 4	26235	79468	-0.388564	-0.170493	-0.457818	-0.338927	0.000284679	0.00313447	4
ENSG00000130429	protein_coding	ARPC1B	actin related protein 2/3 complex, subunit 1B, 41kDa	10095	20552	0.212296	0.246893	0.281535	0.246822	0.000286253	0.00314924	6
ENSG00000232480	antisense	TGFB2-AS1	TGFB2 antisense RNA 1 (head to head)	728463	1482	0.232036	0.323883	0.366995	0.308873	0.000287693	0.00316253	6
ENSG00000123977	protein_coding	DAW1	dynein assembly factor with WDR repeat domains 1	164781	53290	0.780039	0.482118	0.187487	0.473827	0.000288057	0.00316397	7
ENSG00000133027	protein_coding	PEMT	phosphatidylethanolamine N-methyltransferase	10400	86145	0.509173	0.259225	0.408867	0.388604	0.000288538	0.00316669	7
ENSG00000132535	protein_coding	DLG4	discs, large homolog 4 (Drosophila)	1742	29812	-0.358317	-0.435706	-0.157112	-0.316524	0.000288902	0.00316813	4
ENSG00000149485	protein_coding	FADS1	fatty acid desaturase 1	3992	29693	0.506804	0.217434	0.153564	0.2939	0.000289669	0.00317397	7
ENSG00000142765	protein_coding	SYTL1	synaptotagmin-like 1	84958	11917	-0.544598	-0.359425	-0.182953	-0.355016	0.000291077	0.00318684	4
ENSG00000003393	protein_coding	ALS2	amyotrophic lateral sclerosis 2 (juvenile)	57679	80635	-0.124867	-0.366925	-0.265484	-0.253516	0.000292039	0.00319479	2
ENSG00000119185	protein_coding	ITGB1BP1	integrin beta 1 binding protein 1	9270	20072	0.354277	0.309604	0.104873	0.256212	0.000292523	0.00319752	7
ENSG00000121361	protein_coding	KCNJ8	potassium inwardly-rectifying channel, subfamily J, member 8	3764	10626	-0.217263	-0.315635	-0.982533	-0.472791	0.000292799	0.00319796	3
ENSG00000197965	protein_coding	MPZL1	myelin protein zero-like 1	9019	70727	0.224438	0.258514	0.289962	0.257635	0.000296433	0.00323504	6
ENSG00000203880	protein_coding	PCMTD2	protein-L-isoaspartate (D-aspartate) O-methyltransferase domain containing 2	55251	32126	-0.265227	-0.278253	-0.355325	-0.299069	0.000298121	0.00325086	3
ENSG00000143341	protein_coding	HMCN1	hemicentin 1	83872	456398	-0.872859	-0.0322492	-0.402581	-0.433587	0.000299412	0.00326232	3
ENSG00000184602	protein_coding	SNN	stannin	8303	10745	-0.313835	-0.203439	-0.326076	-0.281004	0.00030084	0.00327525	3
ENSG00000103150	protein_coding	MLYCD	malonyl-CoA decarboxylase	23417	27900	-0.321199	-0.341276	-0.24526	-0.304046	0.000305252	0.00332062	4
ENSG00000166444	protein_coding	ST5	suppression of tumorigenicity 5	6764	217600	-0.374763	-0.311592	-0.166819	-0.284412	0.000308277	0.00335085	4
ENSG00000138061	protein_coding	CYP1B1	cytochrome P450, family 1, subfamily B, polypeptide 1	1545	42929	-0.476604	-0.315959	-0.183646	-0.317256	0.000312292	0.00338678	4
ENSG00000113790	protein_coding	EHHADH	enoyl-CoA, hydratase/3-hydroxyacyl CoA dehydrogenase	1962	91366	0.299954	0.236902	0.33706	0.2903	0.000311964	0.00338678	6
ENSG00000169710	protein_coding	FASN	fatty acid synthase	2194	19994	0.190173	0.363484	0.195204	0.249749	0.00031233	0.00338678	7
ENSG00000124226	protein_coding	RNF114	ring finger protein 114	55905	17481	-0.265049	-0.178371	-0.247139	-0.230326	0.000313233	0.00339385	4
ENSG00000068745	protein_coding	IP6K2	inositol hexakisphosphate kinase 2	51447	52350	-0.264645	-0.179103	-0.273079	-0.238976	0.000313917	0.00339856	4
ENSG00000226964	processed_pseudogene	RHEBP2	Ras-homolog enriched in brain pseudogene 2	101060032	599	0.499319	0.231541	0.257476	0.331403	0.000315805	0.00341628	7
ENSG00000097033	protein_coding	SH3GLB1	SH3-domain GRB2-like endophilin B1	51100	43614	0.253174	0.269894	0.205162	0.242801	0.000318168	0.0034391	7
ENSG00000137331	protein_coding	IER3	immediate early response 3	8870	1355	-0.479386	-0.127491	-0.241462	-0.281433	0.000318784	0.00344081	4
ENSG00000187079	protein_coding	TEAD1	TEA domain family member 1 (SV40 transcriptional enhancer factor)	7003	269892	0.274975	0.230809	0.249219	0.251762	0.000318833	0.00344081	7
ENSG00000165757	protein_coding	KIAA1462	KIAA1462	57608	102694	0.277712	0.324794	0.142638	0.248377	0.000320173	0.00345254	7
ENSG00000026652	protein_coding	AGPAT4	1-acylglycerol-3-phosphate O-acyltransferase 4	56895	144082	-0.612643	-0.245615	-0.176	-0.34295	0.000320674	0.0034552	4
ENSG00000197283	protein_coding	SYNGAP1	synaptic Ras GTPase activating protein 1	8831	33619	-0.240949	-0.376531	-0.266818	-0.294396	0.000321019	0.00345617	2
ENSG00000133131	protein_coding	MORC4	MORC family CW-type zinc finger 4	79710	186373	-0.320753	-0.30111	-0.109776	-0.246285	0.000322476	0.00346363	4
ENSG00000166783	protein_coding	KIAA0430	KIAA0430	9665	48780	-0.291579	-0.254433	-0.168373	-0.238627	0.000322319	0.00346363	4
ENSG00000159403	protein_coding	C1R	complement component 1, r subcomponent	715	12398	0.131244	0.345103	0.68654	0.38812	0.000322156	0.00346363	6
ENSG00000124920	protein_coding	MYRF	myelin regulatory factor	745	35876	-0.350563	-0.114762	-0.307416	-0.257588	0.000322829	0.00346468	4
ENSG00000198203	protein_coding	SULT1C2	sulfotransferase family, cytosolic, 1C, member 2	6819	21276	-0.214927	-0.842186	-0.543633	-0.516635	0.000324072	0.00347253	3
ENSG00000147535	protein_coding	PPAPDC1B	phosphatidic acid phosphatase type 2 domain containing 1B	84513	6113	-0.391088	-0.318647	-0.247561	-0.319233	0.000323946	0.00347253	4
ENSG00000002586	protein_coding	CD99	CD99 molecule	4267	50130	0.144732	0.254353	0.361235	0.253347	0.00032637	0.00349439	6
ENSG00000114166	protein_coding	KAT2B	K(lysine) acetyltransferase 2B	8850	114381	0.282797	0.386938	0.238986	0.302888	0.000331177	0.00354307	6
ENSG00000182199	protein_coding	SHMT2	serine hydroxymethyltransferase 2 (mitochondrial)	6472	5608	-0.150122	-0.309638	-0.247329	-0.235488	0.000335145	0.00357989	2
ENSG00000138685	protein_coding	FGF2	fibroblast growth factor 2 (basic)	2247	71528	-0.0646139	-0.377537	-0.376523	-0.272742	0.000335085	0.00357989	2
ENSG00000102984	protein_coding	ZNF821	zinc finger protein 821	55565	35656	-0.429229	-0.389932	-0.326786	-0.383772	0.000336282	0.00358921	4
ENSG00000233695	antisense	GAS6-AS1	GAS6 antisense RNA 1	NA	30114	-0.534415	-0.195559	-0.540245	-0.441531	0.000336928	0.00359328	3
ENSG00000131446	protein_coding	MGAT1	mannosyl (alpha-1,3-)-glycoprotein beta-1,2-N-acetylglucosaminyltransferase	4245	25111	0.176862	0.237958	0.360547	0.258552	0.000340588	0.00362781	6
ENSG00000134851	protein_coding	TMEM165	transmembrane protein 165	55858	57440	0.239833	0.205581	0.300723	0.248721	0.000340699	0.00362781	7
ENSG00000119227	protein_coding	PIGZ	phosphatidylinositol glycan anchor biosynthesis, class Z	80235	22717	0.295491	0.339405	0.588851	0.409138	0.000341851	0.00363722	6
ENSG00000124593	protein_coding	PRICKLE4	prickle homolog 4 (Drosophila)	29964	9792	0.339191	0.30881	0.553391	0.407778	0.0003428	0.00364446	6
ENSG00000129353	protein_coding	SLC44A2	solute carrier family 44 (choline transporter), member 2	57153	42102	0.387399	0.0565922	0.46229	0.303868	0.000343849	0.00365276	6
ENSG00000126790	protein_coding	L3HYPDH	L-3-hydroxyproline dehydratase (trans-)	112849	24067	-0.377972	-0.251313	-0.238433	-0.290058	0.000345696	0.00366951	4
ENSG00000115461	protein_coding	IGFBP5	insulin-like growth factor binding protein 5	3488	23420	-0.961741	-0.343152	-0.145138	-0.482339	0.000346603	0.00367626	4
ENSG00000059804	protein_coding	SLC2A3	solute carrier family 2 (facilitated glucose transporter), member 3	6515	17045	-0.466396	-0.168797	-0.312403	-0.312289	0.000347139	0.00367908	4
ENSG00000267278	antisense	MAP3K14-AS1	MAP3K14 antisense RNA 1	100133991	20705	-0.625376	-0.599539	-0.162097	-0.474853	0.000350133	0.00370792	4
ENSG00000152894	protein_coding	PTPRK	protein tyrosine phosphatase, receptor type, K	5796	551895	-0.37716	-0.0447072	-0.500674	-0.307689	0.000352073	0.00372556	3
ENSG00000131781	protein_coding	FMO5	flavin containing monooxygenase 5	2330	67699	0.785937	0.263727	0.357008	0.478201	0.000353299	0.00373562	7
ENSG00000172175	protein_coding	MALT1	mucosa associated lymphoid tissue lymphoma translocation gene 1	10892	78753	-0.151003	-0.196138	-0.531526	-0.292657	0.000355783	0.00375896	3
ENSG00000197358	transcribed_processed_pseudogene	BNIP3P1	BCL2/adenovirus E1B 19kDa interacting protein 3 pseudogene 1	NA	1584	0.146044	0.36624	0.427158	0.317716	0.000363433	0.0038368	6
ENSG00000184949	protein_coding	FAM227A	family with sequence similarity 227, member A	646851	78509	-0.979986	-0.174095	-0.531607	-0.521873	0.0003646	0.00384614	3
ENSG00000172057	protein_coding	ORMDL3	ORM1-like 3 (S. cerevisiae)	94103	6560	-0.263342	-0.353591	-0.140516	-0.252976	0.000373497	0.00393693	4
ENSG00000136560	protein_coding	TANK	TRAF family member-associated NFKB activator	10010	99313	-0.202089	-0.264886	-0.277489	-0.248688	0.000376027	0.00396053	2
ENSG00000166147	protein_coding	FBN1	fibrillin 1	2200	237543	-0.636892	-0.2798	-0.310075	-0.408819	0.000376435	0.00396176	4
ENSG00000100934	protein_coding	SEC23A	Sec23 homolog A (S. cerevisiae)	10484	77727	0.179234	0.332038	0.253861	0.255074	0.000378661	0.00398209	6
ENSG00000156966	protein_coding	B3GNT7	UDP-GlcNAc:betaGal beta-1,3-N-acetylglucosaminyltransferase 7	93010	5621	-0.451257	-0.142631	-0.414659	-0.337564	0.000382749	0.00401886	4
ENSG00000064601	protein_coding	CTSA	cathepsin A	5476	8676	-0.330312	-0.239257	-0.175773	-0.248292	0.00038263	0.00401886	4
ENSG00000131871	protein_coding	VIMP	VCP-interacting membrane protein	55829	6683	0.152602	0.306447	0.254264	0.238297	0.000384973	0.00403909	6
ENSG00000138623	protein_coding	SEMA7A	semaphorin 7A, GPI membrane anchor (John Milton Hagen blood group)	8482	25178	-0.639296	0.0443726	-0.587637	-0.395544	0.000385621	0.00404277	3
ENSG00000113231	protein_coding	PDE8B	phosphodiesterase 8B	8622	219358	0.516811	0.200145	0.501527	0.449077	0.000386058	0.00404424	7
ENSG00000154553	protein_coding	PDLIM3	PDZ and LIM domain 3	27295	34952	0.590635	0.429047	0.237292	0.420449	0.000386581	0.00404659	7
ENSG00000233476	processed_pseudogene	EEF1A1P6	eukaryotic translation elongation factor 1 alpha 1 pseudogene 6	NA	1383	-0.26213	-0.463493	-0.230885	-0.318917	0.000389133	0.00407017	3
ENSG00000135926	protein_coding	TMBIM1	transmembrane BAX inhibitor motif containing 1	64114	18394	0.15522	0.287437	0.310333	0.251092	0.000390837	0.00408171	6
ENSG00000073905	processed_pseudogene	VDAC1P1	voltage-dependent anion channel 1 pseudogene 1	7416	847	0.253479	0.376889	0.254519	0.295409	0.000390738	0.00408171	6
ENSG00000198728	protein_coding	LDB1	LIM domain binding 1	8861	12893	-0.412082	-0.225184	-0.140071	-0.259412	0.000391386	0.00408431	4
ENSG00000173214	protein_coding	KIAA1919	KIAA1919	91749	11819	0.388472	0.472673	0.157616	0.351916	0.000391864	0.00408615	7
ENSG00000100711	protein_coding	ZFYVE21	zinc finger, FYVE domain containing 21	79038	17938	0.256475	0.245095	0.184353	0.229022	0.000396739	0.00413382	7
ENSG00000138769	protein_coding	CDKL2	cyclin-dependent kinase-like 2 (CDC2-related kinase)	8999	52711	0.433847	0.245199	0.417932	0.371188	0.000399228	0.00415337	6
ENSG00000176148	protein_coding	TCP11L1	t-complex 11, testis-specific-like 1	55346	66526	0.251681	0.277146	0.314654	0.281777	0.00039914	0.00415337	6
ENSG00000161010	protein_coding	C5orf45	chromosome 5 open reading frame 45	51149	27040	-0.420428	-0.243253	-0.225006	-0.297455	0.000403149	0.00419096	4
ENSG00000147251	protein_coding	DOCK11	dedicator of cytokinesis 11	139818	190265	0.86415	0.199837	0.283824	0.458508	0.000403697	0.00419345	7
ENSG00000196588	protein_coding	MKL1	megakaryoblastic leukemia (translocation) 1	57591	226421	0.121647	0.267326	0.33684	0.242544	0.000404304	0.00419655	6
ENSG00000103034	protein_coding	NDRG4	NDRG family member 4	65009	50782	-0.473035	-0.277467	-0.222527	-0.323913	0.000408537	0.00423725	4
ENSG00000263470	lincRNA	RP11-160O5.1		100507002	10246	-0.200025	-0.691917	-0.517889	-0.451402	0.000409514	0.00424414	3
ENSG00000231351	processed_pseudogene	AC111200.7		NA	504	-0.889489	-0.240585	-0.375223	-0.492011	0.000410816	0.00425439	3
ENSG00000153982	protein_coding	GDPD1	glycerophosphodiester phosphodiesterase domain containing 1	284161	55500	-0.948741	-0.211374	-0.498111	-0.519298	0.000411886	0.00426222	3
ENSG00000145780	protein_coding	FEM1C	fem-1 homolog c (C. elegans)	56929	23986	0.296236	0.143407	0.333877	0.258786	0.000413121	0.00427175	7
ENSG00000162745	protein_coding	OLFML2B	olfactomedin-like 2B	25903	40662	-0.799913	-0.00246068	-0.778312	-0.519656	0.000413773	0.00427523	3
ENSG00000104783	protein_coding	KCNN4	potassium intermediate/small conductance calcium-activated channel, subfamily N, member 4	3783	14724	0.312869	0.790836	0.140886	0.39906	0.000415079	0.00428547	7
ENSG00000196743	protein_coding	GM2A	GM2 ganglioside activator	2760	58290	0.219733	0.169449	0.31677	0.23631	0.000416531	0.00429719	6
ENSG00000172575	protein_coding	RASGRP1	RAS guanyl releasing protein 1 (calcium and DAG-regulated)	10125	77472	-0.17465	-0.402408	-0.310443	-0.295247	0.000419589	0.00432545	2
ENSG00000153233	protein_coding	PTPRR	protein tyrosine phosphatase, receptor type, R	5801	282770	-0.306876	-0.695597	-0.304584	-0.415282	0.00042153	0.00434218	3
ENSG00000234337	processed_pseudogene	RP11-297L17.6		NA	738	0.34772	0.258683	0.197424	0.268387	0.000422525	0.00434913	7
ENSG00000154767	protein_coding	XPC	xeroderma pigmentosum, complementation group C	7508	33636	-0.212266	-0.218338	-0.236811	-0.222487	0.000422852	0.0043492	2
ENSG00000260032	lincRNA	LINC00657	long intergenic non-protein coding RNA 657	647979	5338	-0.390946	-0.2657	-0.222551	-0.293041	0.000424418	0.00436201	4
ENSG00000105514	protein_coding	RAB3D	RAB3D, member RAS oncogene family	9545	24224	0.275008	0.498924	0.345471	0.367528	0.000426165	0.00437665	6
ENSG00000148143	protein_coding	ZNF462	zinc finger protein 462	58499	150537	-0.293151	-0.329581	-0.282341	-0.302068	0.000426874	0.00438062	2
ENSG00000182109	antisense	PPIEL	peptidylprolyl isomerase E-like pseudogene	728448	23907	-0.421733	-0.561059	-0.27459	-0.43137	0.000428519	0.00439418	4
ENSG00000170571	protein_coding	EMB	embigin	133418	47056	0.279651	0.360185	0.239794	0.293467	0.000429757	0.00440355	6
ENSG00000196924	protein_coding	FLNA	filamin A, alpha	2316	26114	0.211523	0.450926	0.626336	0.429637	0.00043031	0.0044059	6
ENSG00000136783	protein_coding	NIPSNAP3A	nipsnap homolog 3A (C. elegans)	25934	12434	0.267325	0.30899	0.249759	0.275629	0.000431441	0.00441414	6
ENSG00000185201	protein_coding	IFITM2	interferon induced transmembrane protein 2	10581	7641	0.245306	0.203642	0.609183	0.385322	0.000435848	0.00445588	6
ENSG00000125430	protein_coding	HS3ST3B1	heparan sulfate (glucosamine) 3-O-sulfotransferase 3B1	9953	48321	-0.616799	-0.130983	-0.294088	-0.3454	0.000440483	0.00449988	4
ENSG00000100243	protein_coding	CYB5R3	cytochrome b5 reductase 3	1727	31728	0.144061	0.281606	0.396954	0.274405	0.000445126	0.00454389	6
ENSG00000169554	protein_coding	ZEB2	zinc finger E-box binding homeobox 2	9839	136579	-0.273946	-0.274295	-0.226214	-0.258867	0.00044611	0.00455052	4
ENSG00000140961	protein_coding	OSGIN1	oxidative stress induced growth inhibitor 1	29948	18050	-0.732675	-0.341168	-0.253582	-0.430076	0.00045121	0.00459564	4
ENSG00000072210	protein_coding	ALDH3A2	aldehyde dehydrogenase 3 family, member A2	224	29462	0.197236	0.273902	0.533079	0.332796	0.000451133	0.00459564	6
ENSG00000148842	protein_coding	CNNM2	cyclin M2	54805	171928	-0.491472	-0.477425	-0.162778	-0.380524	0.00045339	0.00461439	4
ENSG00000184634	protein_coding	MED12	mediator complex subunit 12	9968	23898	-0.477941	-0.267966	-0.166415	-0.303654	0.00045584	0.00463585	4
ENSG00000127589	transcribed_processed_pseudogene	TUBBP1	tubulin, beta pseudogene 1	NA	1645	0.192753	0.613174	0.128428	0.310917	0.000459327	0.00466782	6
ENSG00000177889	protein_coding	UBE2N	ubiquitin-conjugating enzyme E2N	7334	36589	0.296481	0.202083	0.182657	0.227345	0.00045996	0.00467076	7
ENSG00000261488	antisense	RP11-757F18.5		NA	1936	-0.355283	-0.202586	-0.646374	-0.40674	0.000461131	0.00467916	3
ENSG00000067141	protein_coding	NEO1	neogenin 1	4756	253496	-0.252936	-0.187373	-0.227789	-0.222458	0.000466516	0.00473026	4
ENSG00000133597	protein_coding	ADCK2	aarF domain containing kinase 2	90956	23108	0.423129	0.217364	0.269588	0.30847	0.000466941	0.00473104	7
ENSG00000157827	protein_coding	FMNL2	formin-like 2	114793	314597	-0.19601	-0.250597	-0.236765	-0.227965	0.000467695	0.00473515	2
ENSG00000100075	protein_coding	SLC25A1	solute carrier family 25 (mitochondrial carrier; citrate transporter), member 1	6576	3255	0.1359	0.267842	0.318536	0.240576	0.000472129	0.00477648	6
ENSG00000011566	protein_coding	MAP4K3	mitogen-activated protein kinase kinase kinase kinase 3	8491	188046	0.237706	0.169043	0.266796	0.22477	0.000475014	0.0048021	7
ENSG00000180834	protein_coding	MAP6D1	MAP6 domain containing 1	79929	9718	0.418975	0.4037	0.295729	0.382886	0.000477319	0.00482181	7
ENSG00000136943	protein_coding	CTSV	cathepsin V	1515	9964	0.431307	0.563266	0.11596	0.358079	0.000478654	0.0048317	7
ENSG00000165704	protein_coding	HPRT1	hypoxanthine phosphoribosyltransferase 1	3251	60360	0.467901	0.37478	0.116919	0.322828	0.000482388	0.00486578	7
ENSG00000104432	protein_coding	IL7	interleukin 7	3574	129780	-0.420838	-0.369677	-0.396506	-0.401166	0.000484634	0.0048848	3
ENSG00000198954	protein_coding	KIAA1279	KIAA1279	26128	28251	0.173146	0.261787	0.237084	0.223618	0.000486315	0.00489812	7
ENSG00000115935	protein_coding	WIPF1	WAS/WASL interacting protein family, member 1	7456	123344	0.261455	0.251987	0.350426	0.288664	0.000489431	0.00492585	6
ENSG00000105220	protein_coding	GPI	glucose-6-phosphate isomerase	2821	42676	0.124004	0.295048	0.370304	0.263466	0.000490359	0.00492789	6
ENSG00000139687	protein_coding	RB1	retinoblastoma 1	5925	178235	0.298788	0.282983	0.135265	0.239636	0.000490317	0.00492789	7
ENSG00000055163	protein_coding	CYFIP2	cytoplasmic FMR1 interacting protein 2	26999	129519	-0.279693	-0.289107	-0.163669	-0.24409	0.000492677	0.00494752	4
ENSG00000174749	protein_coding	C4orf32	chromosome 4 open reading frame 32	132720	49859	0.393607	0.850416	0.213659	0.468988	0.000499325	0.00501059	5
ENSG00000129197	protein_coding	RPAIN	RPA interacting protein	84268	13235	-0.267849	-0.202562	-0.464582	-0.310581	0.000505064	0.00506443	3
ENSG00000148498	protein_coding	PARD3	par-3 family cell polarity regulator	56288	705765	-0.11801	-0.283173	-0.415741	-0.271817	0.000510454	0.00510844	2
ENSG00000167578	protein_coding	RAB4B	RAB4B, member RAS oncogene family	53916	18728	-0.422073	-0.305003	-0.451936	-0.393088	0.000510581	0.00510844	3
ENSG00000215089	processed_pseudogene	KRT18P11	keratin 18 pseudogene 11	NA	1282	0.404374	0.170121	0.641597	0.433522	0.000510254	0.00510844	6
ENSG00000144476	protein_coding	ACKR3	atypical chemokine receptor 3	57007	14571	-0.561447	-0.0794515	-0.541193	-0.396657	0.000516202	0.00516088	3
ENSG00000145623	protein_coding	OSMR	oncostatin M receptor	9180	99738	0.0462379	0.554487	0.326651	0.309145	0.000521431	0.00520933	6
ENSG00000196526	protein_coding	AFAP1	actin filament associated protein 1	60312	181212	-0.355203	-0.0703129	-0.372037	-0.266184	0.000535616	0.00534682	4
ENSG00000165644	protein_coding	COMTD1	catechol-O-methyltransferase domain containing 1	118881	2061	0.357471	0.279328	0.367078	0.335538	0.000535981	0.00534682	6
ENSG00000163870	protein_coding	TPRA1	transmembrane protein, adipocyte asscociated 1	131601	25182	0.0988181	0.340624	0.297255	0.245857	0.000537188	0.00535493	6
ENSG00000040608	protein_coding	RTN4R	reticulon 4 receptor	65078	41831	0.234161	0.281856	0.531956	0.345735	0.000539231	0.00536847	6
ENSG00000198964	protein_coding	SGMS1	sphingomyelin synthase 1	259230	319577	0.438348	0.107861	0.368143	0.30859	0.000539336	0.00536847	7
ENSG00000061676	protein_coding	NCKAP1	NCK-associated protein 1	10787	129743	0.261714	0.278686	0.196919	0.245788	0.000544142	0.00541234	7
ENSG00000132613	protein_coding	MTSS1L	metastasis suppressor 1-like	92154	24862	0.18113	0.304716	0.298207	0.260357	0.000548796	0.00545464	6
ENSG00000171206	protein_coding	TRIM8	tripartite motif containing 8	81603	13911	-0.405235	-0.181992	-0.17161	-0.25337	0.000549683	0.00545946	4
ENSG00000117479	protein_coding	SLC19A2	solute carrier family 19 (thiamine transporter), member 2	10560	22094	0.379278	0.131413	0.561981	0.360859	0.000550199	0.00546059	6
ENSG00000269751	lincRNA	CTC-273B12.8		NA	13106	-0.452973	-0.23996	-0.197055	-0.297236	0.000553029	0.00548468	4
ENSG00000114529	protein_coding	C3orf52	chromosome 3 open reading frame 52	79669	44669	-0.315125	-0.0826203	-0.580188	-0.326058	0.00055705	0.00552053	3
ENSG00000170558	protein_coding	CDH2	cadherin 2, type 1, N-cadherin (neuronal)	1000	226480	0.18482	0.349676	0.290849	0.275231	0.000557459	0.00552055	6
ENSG00000225511	processed_transcript	LINC00475	long intergenic non-protein coding RNA 475	158314	18816	0.232154	0.431952	0.343989	0.344401	0.000558628	0.0055281	6
ENSG00000141858	protein_coding	SAMD1	sterile alpha motif domain containing 1	NA	3196	0.357238	0.324492	0.180333	0.28917	0.000561557	0.00555304	7
ENSG00000236735	processed_pseudogene	RPL31P63	ribosomal protein L31 pseudogene 63	NA	374	-0.324835	-0.390281	-0.191048	-0.304028	0.000563525	0.00556845	4
ENSG00000168209	protein_coding	DDIT4	DNA-damage-inducible transcript 4	54541	2116	0.0578005	0.460959	0.542871	0.363699	0.000565767	0.00558249	6
ENSG00000164136	protein_coding	IL15	interleukin 15	3600	97388	0.379762	0.395322	0.211271	0.330789	0.000565526	0.00558249	7
ENSG00000215067	protein_coding	AC027763.2	Uncharacterized protein	NA	135714	-0.460907	-0.497239	-0.229258	-0.415292	0.000566746	0.00558808	4
ENSG00000157224	protein_coding	CLDN12	claudin 12	9069	129681	-0.296089	-0.138301	-0.251815	-0.22796	0.000567385	0.00559033	4
ENSG00000267121	antisense	CTD-2020K17.1		339192	31291	-0.238574	-0.493513	-0.429797	-0.382825	0.000570005	0.00561207	3
ENSG00000211450	protein_coding	C11orf31	chromosome 11 open reading frame 31	280636	2264	-0.365738	-0.425314	-0.220924	-0.340096	0.000572624	0.00563378	4
ENSG00000203485	protein_coding	INF2	inverted formin, FH2 and WH2 domain containing	64423	32929	0.227134	0.260746	0.227029	0.23833	0.000573972	0.00564295	7
ENSG00000154721	protein_coding	JAM2	junctional adhesion molecule 2	58494	78290	-0.168213	-0.51194	-0.608948	-0.422314	0.000578116	0.00567958	3
ENSG00000277586	protein_coding	NEFL	neurofilament, light polypeptide	4747	6155	0.103344	0.373615	0.323867	0.267048	0.000583204	0.00572543	6
ENSG00000229656	lincRNA	RP11-462L8.1		101929475	123257	-0.317248	-0.270752	-0.55943	-0.388193	0.000584782	0.00573678	3
ENSG00000154080	protein_coding	CHST9	carbohydrate (N-acetylgalactosamine 4-0) sulfotransferase 9	83539	278836	-0.179477	-0.392186	-0.795564	-0.441232	0.000586748	0.00574661	3
ENSG00000137343	protein_coding	ATAT1	alpha tubulin acetyltransferase 1	79969	19981	-0.412874	-0.254929	-0.245535	-0.30498	0.000586772	0.00574661	4
ENSG00000171793	protein_coding	CTPS1	CTP synthase 1	1503	33230	0.177308	0.291536	0.198647	0.221193	0.000587054	0.00574661	7
ENSG00000101199	protein_coding	ARFGAP1	ADP-ribosylation factor GTPase activating protein 1	55738	17008	-0.427045	-0.261985	-0.126153	-0.271755	0.000588393	0.00575558	4
ENSG00000010404	protein_coding	IDS	iduronate 2-sulfatase	3423	44106	-0.464303	-0.136112	-0.184456	-0.25913	0.000589514	0.00576239	4
ENSG00000178715	processed_pseudogene	RP11-169K16.8		NA	437	-0.346305	-0.299003	-0.574474	-0.384682	0.000592241	0.00578488	3
ENSG00000144741	protein_coding	SLC25A26	solute carrier family 25 (S-adenosylmethionine carrier), member 26	115286	254506	-0.288151	-0.383566	-0.229541	-0.302239	0.00059563	0.00580562	2
ENSG00000177337	antisense	DLGAP1-AS1	DLGAP1 antisense RNA 1	649446	4620	-0.385975	-0.169564	-0.782548	-0.447125	0.000595517	0.00580562	3
ENSG00000137312	protein_coding	FLOT1	flotillin 1	10211	15024	0.336227	0.0879409	0.298674	0.242151	0.000595645	0.00580562	7
ENSG00000123562	protein_coding	MORF4L2	mortality factor 4 like 2	9643	12662	0.236352	0.131235	0.612994	0.326779	0.000604902	0.00589162	6
ENSG00000180447	protein_coding	GAS1	growth arrest-specific 1	2619	2826	0.102807	0.63341	0.518034	0.474128	0.000606394	0.00590191	6
ENSG00000163082	protein_coding	SGPP2	sphingosine-1-phosphate phosphatase 2	130367	136431	0.264096	0.167201	0.695852	0.380515	0.000606895	0.00590257	6
ENSG00000274180	protein_coding	NATD1	N-acetyltransferase domain containing 1	256302	14540	-0.365021	-0.383473	-0.0512773	-0.266424	0.000609308	0.00591756	4
ENSG00000175550	protein_coding	DRAP1	DR1-associated protein 1 (negative cofactor 2 alpha)	10589	2304	-0.23076	-0.205716	-0.230273	-0.222334	0.000608928	0.00591756	4
ENSG00000186469	protein_coding	GNG2	guanine nucleotide binding protein (G protein), gamma 2	54331	153147	0.458263	0.603632	0.281517	0.439577	0.000612751	0.00594674	7
ENSG00000197712	protein_coding	FAM114A1	family with sequence similarity 114, member A1	92689	78062	0.0943062	0.295386	0.376921	0.256146	0.000617333	0.00598694	6
ENSG00000171522	protein_coding	PTGER4	prostaglandin E receptor 4 (subtype EP4)	5734	14237	0.202795	1.50617	0.332752	0.673188	0.00061888	0.00599339	5
ENSG00000153179	protein_coding	RASSF3	Ras association (RalGDS/AF-6) domain family member 3	283349	87054	0.313081	0.20707	0.325607	0.283481	0.000618629	0.00599339	7
ENSG00000135749	protein_coding	PCNXL2	pecanex-like 2 (Drosophila)	80003	312278	-0.372733	-0.175271	-0.32861	-0.29218	0.000623575	0.00603456	4
ENSG00000110046	protein_coding	ATG2A	autophagy related 2A	23130	22702	-0.282455	-0.32471	-0.220348	-0.276186	0.00062425	0.00603679	2
ENSG00000135617	protein_coding	PRADC1	protease-associated domain containing 1	84279	5232	0.405004	0.298865	0.331716	0.348855	0.000628126	0.00606995	6
ENSG00000080298	protein_coding	RFX3	regulatory factor X, 3 (influences HLA class II expression)	5991	307707	-0.632263	-0.306957	-0.341872	-0.411139	0.000629387	0.00607781	4
ENSG00000166016	protein_coding	ABTB2	ankyrin repeat and BTB (POZ) domain containing 2	25841	207020	0.100988	0.31039	0.316772	0.242782	0.000634253	0.00612045	6
ENSG00000269821	antisense	KCNQ1OT1	KCNQ1 opposite strand/antisense transcript 1 (non-protein coding)	10984	91666	-0.748127	-0.145771	-0.331567	-0.403294	0.000644061	0.00621068	4
ENSG00000151376	protein_coding	ME3	malic enzyme 3, NADP(+)-dependent, mitochondrial	10873	231528	-0.431431	-0.235699	-0.264638	-0.326577	0.000645752	0.00622257	4
ENSG00000247572	antisense	CKMT2-AS1	CKMT2 antisense RNA 1	100131067	97476	-0.406282	-0.577118	-0.22165	-0.40577	0.000647702	0.00623695	4
ENSG00000227295	processed_pseudogene	ELL2P1	elongation factor, RNA polymerase II, 2 pseudogene 1	NA	1905	0.5373	0.280932	0.318045	0.376804	0.000650302	0.00625755	7
ENSG00000277268	antisense	RP11-445F12.1		102723456	74987	-0.481792	-0.223797	-0.449214	-0.384657	0.000653975	0.00628843	3
ENSG00000162104	protein_coding	ADCY9	adenylate cyclase 9	115	162798	0.281401	0.194634	0.286762	0.254447	0.000654861	0.0062925	7
ENSG00000136881	protein_coding	BAAT	bile acid CoA: amino acid N-acyltransferase (glycine N-choloyltransferase)	570	23102	-0.244433	-0.331475	-0.47905	-0.345694	0.000661206	0.00634105	3
ENSG00000233588	processed_pseudogene	CYP51A1P2	cytochrome P450, family 51, subfamily A, polypeptide 1 pseudogene 2	NA	1635	0.371096	0.694211	0.205702	0.431699	0.000661313	0.00634105	7
ENSG00000112541	protein_coding	PDE10A	phosphodiesterase 10A	10846	659316	0.506547	0.465767	-0.0180723	0.320633	0.000660973	0.00634105	7
ENSG00000196776	protein_coding	CD47	CD47 molecule	961	47727	-0.193341	-0.202866	-0.273728	-0.223096	0.000663064	0.00635335	2
ENSG00000176371	protein_coding	ZSCAN2	zinc finger and SCAN domain containing 2	54993	26810	-0.392341	-0.343171	-0.385204	-0.374069	0.000664253	0.00636026	3
ENSG00000126903	protein_coding	SLC10A3	solute carrier family 10, member 3	8273	3384	0.34566	0.24382	0.290303	0.293511	0.000668073	0.00639233	7
ENSG00000154310	protein_coding	TNIK	TRAF2 and NCK interacting kinase	23043	399069	-0.325259	-0.0894412	-0.305374	-0.238772	0.00067109	0.00641668	4
ENSG00000089505	protein_coding	CMTM1	CKLF-like MARVEL transmembrane domain containing 1	113540	12744	-0.655484	-0.00725036	-0.855194	-0.520505	0.000671714	0.00641813	1
ENSG00000068650	protein_coding	ATP11A	ATPase, class VI, type 11A	23250	196839	-0.235447	-0.131333	-0.382808	-0.249113	0.000679964	0.00649239	3
ENSG00000083720	protein_coding	OXCT1	3-oxoacid CoA transferase 1	5019	140454	0.533533	0.191868	0.118024	0.288625	0.000682717	0.0065141	7
ENSG00000153250	protein_coding	RBMS1	RNA binding motif, single stranded interacting protein 1	5937	221643	0.218386	0.229367	0.217559	0.221858	0.000690955	0.00658808	7
ENSG00000075711	protein_coding	DLG1	discs, large homolog 1 (Drosophila)	1739	256740	-0.0782055	-0.398869	-0.473985	-0.317266	0.000692437	0.00659758	3
ENSG00000100196	protein_coding	KDELR3	KDEL (Lys-Asp-Glu-Leu) endoplasmic reticulum protein retention receptor 3	11015	15385	0.131462	0.234798	0.311591	0.225681	0.000694046	0.00660827	6
ENSG00000133121	protein_coding	STARD13	StAR-related lipid transfer (START) domain containing 13	90627	247495	0.237701	0.265404	0.282977	0.262192	0.000695506	0.00661753	6
ENSG00000149948	protein_coding	HMGA2	high mobility group AT-hook 2	8091	142164	-0.608965	0.105742	-0.98007	-0.496228	0.000696393	0.00662134	1
ENSG00000144560	protein_coding	VGLL4	vestigial-like family member 4	9686	164698	-0.304962	-0.279655	-0.200321	-0.262428	0.000702416	0.00667393	4
ENSG00000172954	protein_coding	LCLAT1	lysocardiolipin acyltransferase 1	253558	196999	0.426985	0.349452	0.213434	0.329532	0.000705398	0.00669759	7
ENSG00000079931	protein_coding	MOXD1	monooxygenase, DBH-like 1	26002	105490	-0.255351	-0.238319	-0.189843	-0.227864	0.000706084	0.00669942	4
ENSG00000121067	protein_coding	SPOP	speckle-type POZ protein	8405	79350	0.294059	0.0558868	0.50306	0.284873	0.00071617	0.00679037	6
ENSG00000196507	protein_coding	TCEAL3	transcription elongation factor A (SII)-like 3	85012	22239	0.340789	0.0792193	0.703141	0.376867	0.000717397	0.00679726	6
ENSG00000141622	protein_coding	RNF165	ring finger protein 165	494470	136331	0.304511	0.613683	0.297422	0.430757	0.000717914	0.00679742	6
ENSG00000085491	protein_coding	SLC25A24	solute carrier family 25 (mitochondrial carrier; phosphate carrier), member 24	29957	66813	0.350342	0.243055	0.107927	0.233968	0.000729784	0.006905	7
ENSG00000005059	protein_coding	CCDC109B	coiled-coil domain containing 109B	55013	128521	0.513476	0.231422	0.207008	0.323865	0.000734564	0.00694538	7
ENSG00000165105	protein_coding	RASEF	RAS and EF-hand domain containing	158158	83592	-0.0435587	-0.456317	-0.732966	-0.406752	0.000741808	0.00699927	3
ENSG00000270605	antisense	RP5-1092A3.4		NA	1944	-0.109528	-0.676587	-0.568224	-0.501151	0.000741741	0.00699927	3
ENSG00000257219	lincRNA	RP11-54A9.1		NA	45292	0.682662	0.524324	0.224655	0.470863	0.000741152	0.00699927	7
ENSG00000104881	protein_coding	PPP1R13L	protein phosphatase 1, regulatory subunit 13 like	10848	26715	0.129515	0.214786	0.353741	0.232667	0.000742886	0.00700102	6
ENSG00000181788	protein_coding	SIAH2	siah E3 ubiquitin protein ligase 2	6478	22350	0.223558	0.246695	0.460099	0.311093	0.000743024	0.00700102	6
ENSG00000246705	protein_coding	H2AFJ	H2A histone family, member J	55766	3619	0.160991	0.372561	0.383149	0.301942	0.000743939	0.00700478	6
ENSG00000116212	protein_coding	LRRC42	leucine rich repeat containing 42	115353	22091	0.367068	0.19567	0.14014	0.23523	0.000747998	0.00703812	7
ENSG00000185551	protein_coding	NR2F2	nuclear receptor subfamily 2, group F, member 2	7026	14325	-0.466458	-0.197746	-0.127899	-0.264009	0.0007537	0.00708687	4
ENSG00000072958	protein_coding	AP1M1	adaptor-related protein complex 1, mu 1 subunit	8907	48329	0.107108	0.273048	0.306327	0.228117	0.000755314	0.00709713	6
ENSG00000198908	protein_coding	BHLHB9	basic helix-loop-helix domain containing, class B, 9	80823	32852	-0.364347	-0.278897	-0.49336	-0.379663	0.000758675	0.00712379	3
ENSG00000122335	protein_coding	SERAC1	serine active site containing 1	84947	58755	0.393462	0.134805	0.389589	0.308781	0.000765561	0.00718348	7
ENSG00000142731	protein_coding	PLK4	polo-like kinase 4	10733	18334	0.66547	0.354879	0.167703	0.427947	0.00076668	0.00718902	7
ENSG00000108479	protein_coding	GALK1	galactokinase 1	2584	14117	0.189915	0.278436	0.355883	0.274429	0.000767895	0.00719544	6
ENSG00000259660	transcribed_unprocessed_pseudogene	DNM1P47	DNM1 pseudogene 47	NA	43270	-0.346462	-0.418312	-0.331604	-0.370685	0.000770463	0.00721453	3
ENSG00000143850	protein_coding	PLEKHA6	pleckstrin homology domain containing, family A member 6	22874	158814	-0.286511	-0.190974	-0.487569	-0.318129	0.00077548	0.00725179	3
ENSG00000102181	protein_coding	CD99L2	CD99 molecule-like 2	83692	132479	0.168342	0.130604	0.502582	0.268103	0.00077551	0.00725179	6
ENSG00000275832	protein_coding	ARHGAP23	Rho GTPase activating protein 23	57636	83974	0.0460991	0.296705	0.493662	0.278393	0.000776168	0.00725295	6
ENSG00000173402	protein_coding	DAG1	dystroglycan 1 (dystrophin-associated glycoprotein 1)	1605	66915	0.281607	0.126053	0.334291	0.247315	0.000783123	0.00731292	7
ENSG00000104756	protein_coding	KCTD9	potassium channel tetramerization domain containing 9	54793	30629	0.60427	0.281029	0.150951	0.346878	0.000785347	0.00732865	7
ENSG00000196205	processed_pseudogene	EEF1A1P5	eukaryotic translation elongation factor 1 alpha 1 pseudogene 5	NA	1388	-0.299017	-0.464253	-0.273743	-0.34568	0.000790749	0.00736893	3
ENSG00000260336	sense_overlapping	RP11-395B7.7		NA	3920	0.245269	0.184263	0.327516	0.252258	0.000790402	0.00736893	6
ENSG00000115756	protein_coding	HPCAL1	hippocalcin-like 1	3241	124728	0.0910565	0.422726	0.425978	0.312087	0.000796055	0.0074133	6
ENSG00000137310	protein_coding	TCF19	transcription factor 19	6941	8617	0.62865	0.398009	-0.0127272	0.345703	0.000797081	0.00741777	7
ENSG00000185813	protein_coding	PCYT2	phosphate cytidylyltransferase 2, ethanolamine	5833	10499	0.293459	0.141352	0.242211	0.226646	0.000800927	0.00744845	7
ENSG00000100504	protein_coding	PYGL	phosphorylase, glycogen, liver	5836	86845	0.164021	0.298079	0.212628	0.224773	0.000804514	0.0074767	7
ENSG00000091972	protein_coding	CD200	CD200 molecule	4345	30465	0.17963	0.555425	0.449768	0.381961	0.000806527	0.00749028	6
ENSG00000135919	protein_coding	SERPINE2	serpin peptidase inhibitor, clade E (nexin, plasminogen activator inhibitor type 1), member 2	5270	64207	-0.268084	-0.0608223	-0.699742	-0.339197	0.000812931	0.0075399	3
ENSG00000214491	protein_coding	SEC14L6	SEC14-like 6 (S. cerevisiae)	730005	23883	-0.708613	-0.200195	-0.223863	-0.343397	0.000812979	0.0075399	4
ENSG00000128645	protein_coding	HOXD1	homeobox D1	3231	2328	0.435761	0.240673	0.390416	0.375022	0.000816435	0.00756678	6
ENSG00000095380	protein_coding	NANS	N-acetylneuraminic acid synthase	54187	26336	0.125636	0.436613	0.301818	0.285247	0.000818154	0.00757755	6
ENSG00000064989	protein_coding	CALCRL	calcitonin receptor-like	10203	105331	0.361157	0.251819	0.859586	0.453799	0.000822309	0.00761084	5
ENSG00000139112	protein_coding	GABARAPL1	GABA(A) receptor-associated protein like 1	23710	10672	-0.486542	-0.20894	-0.118381	-0.26903	0.000826771	0.00764693	4
ENSG00000166145	protein_coding	SPINT1	serine peptidase inhibitor, Kunitz type 1	6692	14189	-0.275807	-0.151699	-0.234932	-0.221445	0.000827682	0.00765014	4
ENSG00000138744	protein_coding	NAAA	N-acylethanolamine acid amidase	27163	27394	0.293903	0.29156	0.615861	0.388507	0.000832447	0.00768896	6
ENSG00000101940	protein_coding	WDR13	WD repeat domain 13	64743	18825	0.47196	0.108969	0.198339	0.260076	0.000833785	0.00769609	7
ENSG00000058085	protein_coding	LAMC2	laminin, gamma 2	3918	58662	-0.279607	-0.178474	-0.453825	-0.304088	0.000835126	0.00770323	3
ENSG00000159840	protein_coding	ZYX	zyxin	7791	10031	0.0628089	0.357306	0.480546	0.300393	0.00083654	0.00771104	6
ENSG00000166033	protein_coding	HTRA1	HtrA serine peptidase 1	5654	53383	0.177004	0.675897	0.338774	0.380664	0.000843837	0.00777302	6
ENSG00000166923	protein_coding	GREM1	gremlin 1, DAN family BMP antagonist	26585	27133	-0.322067	-0.274498	-0.322569	-0.306352	0.000848584	0.00780147	3
ENSG00000091656	protein_coding	ZFHX4	zinc finger homeobox 4	79776	186066	-0.2656	-0.17381	-0.231494	-0.22295	0.000848154	0.00780147	4
ENSG00000100813	protein_coding	ACIN1	apoptotic chromatin condensation inducer 1	22985	37050	-0.293855	-0.194268	-0.232363	-0.240214	0.000848648	0.00780147	4
ENSG00000060642	protein_coding	PIGV	phosphatidylinositol glycan anchor biosynthesis, class V	55650	10926	0.324989	0.119546	0.468468	0.307472	0.00087365	0.00802589	6
ENSG00000168310	protein_coding	IRF2	interferon regulatory factor 2	3660	86867	-0.187902	-0.378089	-0.247912	-0.272094	0.000876888	0.00805019	2
ENSG00000238035	lincRNA	AC138035.2		101926894	18183	-0.347652	-0.556549	-0.356277	-0.429518	0.000879408	0.00806787	3
ENSG00000198932	protein_coding	GPRASP1	G protein-coupled receptor associated sorting protein 1	9737	7717	-0.499169	-0.279058	-0.415085	-0.404197	0.000881074	0.0080777	3
ENSG00000168300	protein_coding	PCMTD1	protein-L-isoaspartate (D-aspartate) O-methyltransferase domain containing 1	115294	81611	-0.313119	-0.319737	-0.168471	-0.266994	0.000886046	0.00811781	4
ENSG00000167685	protein_coding	ZNF444	zinc finger protein 444	55311	28294	-0.403141	-0.264388	-0.190604	-0.286921	0.000887652	0.00812457	4
ENSG00000162413	protein_coding	KLHL21	kelch-like family member 21	9903	23883	0.122911	0.269548	0.264698	0.220005	0.00088798	0.00812457	6
ENSG00000011258	protein_coding	MBTD1	mbt domain containing 1	54799	82738	-0.238792	-0.297125	-0.294222	-0.277481	0.000890734	0.00814428	2
ENSG00000225151	transcribed_unprocessed_pseudogene	GOLGA2P7	golgin A2 pseudogene 7	388152	30825	-0.490192	-0.151581	-0.259108	-0.294985	0.0008928	0.00815466	4
ENSG00000125648	protein_coding	SLC25A23	solute carrier family 25 (mitochondrial carrier; phosphate carrier), member 23	79085	29124	0.0506426	0.29107	0.524014	0.289639	0.000893069	0.00815466	6
ENSG00000254635	antisense	WAC-AS1	WAC antisense RNA 1 (head to head)	220906	10091	0.289023	0.198355	0.347565	0.278008	0.000896222	0.00817795	6
ENSG00000184012	protein_coding	TMPRSS2	transmembrane protease, serine 2	7113	66565	-0.462883	-0.212764	-0.323912	-0.337095	0.000898785	0.00819583	4
ENSG00000184584	protein_coding	TMEM173	transmembrane protein 173	340061	7401	0.303668	0.231403	0.25657	0.265157	0.000902638	0.00822545	7
ENSG00000100403	protein_coding	ZC3H7B	zinc finger CCCH-type containing 7B	23264	58625	-0.345243	-0.147717	-0.253209	-0.248441	0.000906009	0.00825063	4
ENSG00000162627	protein_coding	SNX7	sorting nexin 7	51375	98799	0.343563	0.277126	0.1468	0.257241	0.000907275	0.00825662	7
ENSG00000133069	protein_coding	TMCC2	transmembrane and coiled-coil domain family 2	9911	45167	-0.277939	-0.427164	-0.31477	-0.33973	0.000912046	0.00828895	3
ENSG00000088305	protein_coding	DNMT3B	DNA (cytosine-5-)-methyltransferase 3 beta	1789	46971	-0.269906	-0.127858	-0.605627	-0.333417	0.0009119	0.00828895	3
ENSG00000067445	protein_coding	TRO	trophinin	7216	10969	-0.704903	-0.293899	-0.117505	-0.373181	0.00091594	0.00830254	4
ENSG00000066322	protein_coding	ELOVL1	ELOVL fatty acid elongase 1	64834	4677	0.155432	0.278408	0.248517	0.227773	0.000915987	0.00830254	6
ENSG00000197771	protein_coding	MCMBP	minichromosome maintenance complex binding protein	79892	63152	0.343755	0.260754	0.095724	0.234739	0.000915444	0.00830254	7
ENSG00000108239	protein_coding	TBC1D12	TBC1 domain family, member 12	23232	133426	0.433775	0.382779	0.0929592	0.307572	0.000915706	0.00830254	7
ENSG00000135966	protein_coding	TGFBRAP1	transforming growth factor, beta receptor associated protein 1	9392	65643	-0.190473	-0.238043	-0.20105	-0.209947	0.000922207	0.00835335	2
ENSG00000213493	processed_pseudogene	ACTN4P1	actinin, alpha 4 pseudogene 1	NA	1450	0.321376	0.225919	0.580454	0.376699	0.000929457	0.00841342	6
ENSG00000112208	protein_coding	BAG2	BCL2-associated athanogene 2	9532	17507	0.203693	0.406981	0.251657	0.286927	0.000932786	0.00843792	6
ENSG00000251593	processed_pseudogene	MSNP1	moesin pseudogene 1	NA	1731	0.217525	0.351722	0.245343	0.27215	0.000935022	0.00845253	6
ENSG00000120694	protein_coding	HSPH1	heat shock 105kDa/110kDa protein 1	10808	27414	-0.143566	-0.207799	-0.352023	-0.234277	0.000939989	0.00849177	2
ENSG00000184009	protein_coding	ACTG1	actin, gamma 1	60	13876	0.203307	0.426176	0.516174	0.381934	0.000942701	0.00851061	6
ENSG00000184254	protein_coding	ALDH1A3	aldehyde dehydrogenase 1 family, member A3	220	38912	-0.191047	-0.423452	-0.309465	-0.314667	0.000946483	0.00853909	2
ENSG00000099840	protein_coding	IZUMO4	IZUMO family member 4	113177	3164	0.609993	0.418604	0.179022	0.417369	0.000953669	0.00859821	7
ENSG00000107798	protein_coding	LIPA	lipase A, lysosomal acid, cholesterol esterase	3988	200988	0.176565	0.23312	0.240258	0.216912	0.000957932	0.00863092	6
ENSG00000076258	protein_coding	FMO4	flavin containing monooxygenase 4	2329	27876	-0.297058	-0.699386	-0.170052	-0.429004	0.000961178	0.00865442	3
ENSG00000162643	protein_coding	WDR63	WD repeat domain 63	126820	133991	-0.326734	-0.625475	-0.228422	-0.388154	0.00097008	0.00872879	3
ENSG00000116285	protein_coding	ERRFI1	ERBB receptor feedback inhibitor 1	54206	21904	-0.0678552	0.503434	0.672512	0.372703	0.000978701	0.00880053	6
ENSG00000165476	protein_coding	REEP3	receptor accessory protein 3	221035	103760	0.261157	0.280853	0.119361	0.220117	0.000980098	0.00880727	7
ENSG00000198853	protein_coding	RUSC2	RUN and SH3 domain containing 2	9853	71771	0.125874	0.192263	0.567398	0.295135	0.000987122	0.00886452	6
ENSG00000244486	protein_coding	SCARF2	scavenger receptor class F, member 2	91179	13275	0.100493	0.444616	0.361739	0.301368	0.000991418	0.00889723	6
ENSG00000017483	protein_coding	SLC38A5	solute carrier family 38, member 5	92745	11719	0.539756	0.690683	0.0837058	0.43279	0.000996045	0.00893285	7
ENSG00000217801	transcribed_unprocessed_pseudogene	RP11-465B22.3		100288175	9621	-0.48066	-0.139737	-0.388674	-0.333837	0.000996761	0.00893337	4
ENSG00000134318	protein_coding	ROCK2	Rho-associated, coiled-coil containing protein kinase 2	9475	168569	0.293185	0.371189	0.0667195	0.24418	0.000997902	0.0089377	7
ENSG00000167645	protein_coding	YIF1B	Yip1 interacting factor homolog B (S. cerevisiae)	90522	12169	0.124603	0.232241	0.307975	0.221723	0.00100092	0.00895885	6
ENSG00000242294	transcribed_unprocessed_pseudogene	STAG3L5P	stromal antigen 3-like 5 pseudogene	101735302	15821	-0.417204	-0.298928	-0.311852	-0.342774	0.00100598	0.00899822	4
ENSG00000136231	protein_coding	IGF2BP3	insulin-like growth factor 2 mRNA binding protein 3	10643	160258	0.355361	0.251747	0.203615	0.270832	0.00101544	0.00907685	7
ENSG00000005801	protein_coding	ZNF195	zinc finger protein 195	7748	39961	-0.21226	-0.260926	-0.319748	-0.263787	0.001017	0.00907815	2
ENSG00000172465	protein_coding	TCEAL1	transcription elongation factor A (SII)-like 1	9338	2249	0.468083	0.0575859	0.656018	0.401757	0.00101653	0.00907815	6
ENSG00000251548	processed_pseudogene	RP11-215G15.4		NA	618	0.320755	0.472283	0.324486	0.377977	0.00101759	0.00907815	6
ENSG00000154265	protein_coding	ABCA5	ATP-binding cassette, sub-family A (ABC1), member 5	23461	82933	-0.155872	-0.558765	-0.351072	-0.359096	0.00102523	0.00914025	3
ENSG00000137936	protein_coding	BCAR3	breast cancer anti-estrogen resistance 3	8412	285364	0.0561626	0.292287	0.435232	0.261493	0.00102707	0.00915071	6
ENSG00000255112	protein_coding	CHMP1B	charged multivesicular body protein 1B	57132	3053	-0.275605	-0.299456	-0.188346	-0.254694	0.00103345	0.0092015	4
ENSG00000147180	protein_coding	ZNF711	zinc finger protein 711	7552	29330	-0.256425	-0.469815	-0.538613	-0.40874	0.0010387	0.00924216	3
ENSG00000117758	protein_coding	STX12	syntaxin 12	23673	51269	0.175458	0.193396	0.290011	0.219638	0.00104235	0.00926864	6
ENSG00000186432	protein_coding	KPNA4	karyopherin alpha 4 (importin alpha 3)	3840	70593	0.248255	0.251583	0.153602	0.217776	0.00104749	0.00930371	7
ENSG00000274276	protein_coding	CBS	Cystathionine beta-synthase	875	23169	0.30254	0.112026	0.250892	0.224836	0.00104767	0.00930371	7
ENSG00000160213	protein_coding	CSTB	cystatin B (stefin B)	1476	3933	0.214474	0.279869	0.145811	0.213631	0.00105253	0.00934074	7
ENSG00000106261	protein_coding	ZKSCAN1	zinc finger with KRAB and SCAN domains 1	7586	26117	-0.36305	-0.12584	-0.214373	-0.233662	0.00106187	0.00941281	4
ENSG00000129116	protein_coding	PALLD	palladin, cytoskeletal associated protein	23022	431391	0.178	0.212855	0.493137	0.29456	0.00106203	0.00941281	6
ENSG00000167306	protein_coding	MYO5B	myosin VB	4645	372280	-0.395159	-0.178355	-0.137557	-0.233715	0.00106372	0.00942163	4
ENSG00000001630	protein_coding	CYP51A1	cytochrome P450, family 51, subfamily A, polypeptide 1	1595	30801	0.232207	0.299694	0.548727	0.368539	0.00106664	0.00944133	6
ENSG00000114770	protein_coding	ABCC5	ATP-binding cassette, sub-family C (CFTR/MRP), member 5	10057	98081	-0.194554	-0.172071	-0.260361	-0.208635	0.00106997	0.00946462	4
ENSG00000112773	protein_coding	FAM46A	family with sequence similarity 46, member A	55603	261335	-0.439782	-0.501122	-0.155274	-0.36212	0.00107584	0.00950419	4
ENSG00000158747	protein_coding	NBL1	neuroblastoma 1, DAN family BMP antagonist	4681	17902	0.184804	0.298322	0.403868	0.294243	0.00107565	0.00950419	6
ENSG00000158089	protein_coding	GALNT14	polypeptide N-acetylgalactosaminyltransferase 14	79623	244735	0.180944	0.462806	0.134874	0.261198	0.0010771	0.00950912	6
ENSG00000275023	protein_coding	MLLT6	myeloid/lymphoid or mixed-lineage leukemia (trithorax homolog, Drosophila); translocated to, 6	4302	24261	-0.209801	-0.282586	-0.161446	-0.218451	0.0010913	0.00961599	2
ENSG00000134013	protein_coding	LOXL2	lysyl oxidase-like 2	4017	128139	-0.426563	-0.372022	-0.215923	-0.338165	0.00109133	0.00961599	4
ENSG00000180448	protein_coding	HMHA1	histocompatibility (minor) HA-1	23526	20705	0.669417	-0.0463047	0.918536	0.518525	0.00109053	0.00961599	5
ENSG00000101057	protein_coding	MYBL2	v-myb avian myeloblastosis viral oncogene homolog-like 2	4605	49477	0.675488	0.204018	0.0668012	0.361764	0.00109652	0.00965548	7
ENSG00000067057	protein_coding	PFKP	phosphofructokinase, platelet	5214	71379	0.2126	0.303287	0.299489	0.271839	0.00109795	0.00966183	6
ENSG00000122378	protein_coding	FAM213A	family with sequence similarity 213, member A	84293	29286	0.468228	0.310805	0.110908	0.29897	0.00110184	0.00968977	7
ENSG00000258920	antisense	FOXN3-AS1	FOXN3 antisense RNA 1	400236	2439	0.332805	0.492879	0.443518	0.418074	0.00110917	0.0097479	6
ENSG00000197860	protein_coding	SGTB	small glutamine-rich tetratricopeptide repeat (TPR)-containing, beta	54557	57107	0.306592	0.252436	0.278321	0.279535	0.00111679	0.00980854	7
ENSG00000130997	protein_coding	POLN	polymerase (DNA directed) nu	353497	170203	-0.310594	-0.3913	-0.424869	-0.387639	0.00112661	0.00988836	3
ENSG00000107968	protein_coding	MAP3K8	mitogen-activated protein kinase kinase kinase 8	1326	27896	-0.684899	-0.263675	-0.239209	-0.429203	0.00112755	0.00989027	4
ENSG00000107372	protein_coding	ZFAND5	zinc finger, AN1-type domain 5	7763	13810	-0.236603	-0.148598	-0.28657	-0.223935	0.00113993	0.00999238	4
ENSG00000221955	protein_coding	SLC12A8	solute carrier family 12, member 8	84561	130228	0.247308	0.178518	0.510167	0.314855	0.00114968	0.0100714	6
ENSG00000145022	protein_coding	TCTA	T-cell leukemia translocation altered	6988	4269	0.181284	0.218788	0.399836	0.266309	0.00116112	0.010165	6
ENSG00000101928	protein_coding	MOSPD1	motile sperm domain containing 1	56180	27641	-0.325962	-0.146269	-0.347124	-0.27306	0.0011626	0.0101714	3
ENSG00000122642	protein_coding	FKBP9	FK506 binding protein 9, 63 kDa	11328	49527	0.141158	0.255532	0.277707	0.22483	0.00116543	0.0101897	6
ENSG00000142327	protein_coding	RNPEPL1	arginyl aminopeptidase (aminopeptidase B)-like 1	57140	15568	0.133763	0.198224	0.339961	0.223742	0.00116666	0.0101938	6
ENSG00000141934	protein_coding	PPAP2C	phosphatidic acid phosphatase type 2C	8612	10464	-0.223863	-0.169737	-0.478697	-0.291226	0.0011819	0.0103203	3
ENSG00000110931	protein_coding	CAMKK2	calcium/calmodulin-dependent protein kinase kinase 2, beta	10645	60617	0.232206	0.149005	0.248977	0.209848	0.00118939	0.0103791	7
ENSG00000162493	protein_coding	PDPN	podoplanin	10630	34492	0.0720798	0.57024	0.347313	0.321415	0.00119122	0.0103884	6
ENSG00000167555	protein_coding	ZNF528	zinc finger protein 528	84436	20563	-0.361253	-0.189815	-0.242373	-0.264275	0.00119311	0.0103982	4
ENSG00000173715	protein_coding	C11orf80	chromosome 11 open reading frame 80	79703	98873	0.235043	0.408863	0.239456	0.292738	0.00119478	0.010406	6
ENSG00000168824	protein_coding	D4S234E	Neuron-specific protein family member 1	27065	70918	0.362542	0.0965897	1.21044	0.533517	0.00119979	0.010443	5
ENSG00000013563	protein_coding	DNASE1L1	deoxyribonuclease I-like 1	1774	10874	0.372943	0.151094	0.408833	0.314634	0.0012037	0.0104704	7
ENSG00000107175	protein_coding	CREB3	cAMP responsive element binding protein 3	10488	4687	0.147159	0.223518	0.281041	0.217315	0.00120497	0.0104737	6
ENSG00000123159	protein_coding	GIPC1	GIPC PDZ domain containing family, member 1	10755	18389	0.126074	0.295619	0.288714	0.236862	0.00120563	0.0104737	6
ENSG00000151892	protein_coding	GFRA1	GDNF family receptor alpha 1	2674	216542	-0.269571	-0.247433	-0.389424	-0.302116	0.00121046	0.0105089	3
ENSG00000103249	protein_coding	CLCN7	chloride channel, voltage-sensitive 7	1186	30646	-0.353981	-0.277331	-0.106475	-0.246428	0.00121275	0.0105221	4
ENSG00000136630	protein_coding	HLX	H2.0-like homeobox	3142	5659	-0.146644	-0.453373	-0.404085	-0.368786	0.00122932	0.010659	3
ENSG00000111371	protein_coding	SLC38A1	solute carrier family 38, member 1	81539	86954	0.313467	0.16035	0.234693	0.23623	0.00123666	0.0107159	7
ENSG00000147383	protein_coding	NSDHL	NAD(P) dependent steroid dehydrogenase-like	50814	38762	0.357199	0.26658	0.228576	0.284539	0.00123938	0.0107326	7
ENSG00000154359	protein_coding	LONRF1	LON peptidase N-terminal domain and ring finger 1	91694	34179	0.48114	0.289211	0.262176	0.343222	0.00125931	0.0108983	7
ENSG00000260912	sense_overlapping	RP11-363E7.4		NA	1964	-0.329577	-0.173089	-0.593097	-0.361285	0.00126577	0.0109472	3
ENSG00000164039	protein_coding	BDH2	3-hydroxybutyrate dehydrogenase, type 2	56898	20448	-0.41493	-0.279542	-0.234729	-0.311539	0.00126664	0.0109477	4
ENSG00000125520	protein_coding	SLC2A4RG	SLC2A4 regulator	56731	3644	0.127636	0.170239	0.398983	0.230406	0.00127764	0.0110358	6
ENSG00000187987	protein_coding	ZSCAN23	zinc finger and SCAN domain containing 23	222696	11572	-0.545208	-0.459256	-0.167732	-0.399558	0.00128193	0.0110658	4
ENSG00000170324	protein_coding	FRMPD2	FERM and PDZ domain containing 2	143162	118312	-0.350873	-0.547041	-0.375205	-0.412058	0.00128929	0.0111223	3
ENSG00000173660	protein_coding	UQCRH	ubiquinol-cytochrome c reductase hinge protein	7388	13145	-0.311624	-0.180858	-0.283173	-0.258866	0.00129324	0.0111422	4
ENSG00000113578	protein_coding	FGF1	fibroblast growth factor 1 (acidic)	2246	105892	0.144332	0.464363	0.452257	0.343677	0.00129291	0.0111422	6
ENSG00000171444	protein_coding	MCC	mutated in colorectal cancers	4163	466731	-0.328653	-0.0932044	-0.244279	-0.224019	0.00130328	0.0112145	4
ENSG00000122545	protein_coding	2007-09-01	septin 7	989	106173	0.319956	0.239568	0.136508	0.232247	0.00130329	0.0112145	7
ENSG00000233098	antisense	RP11-344E13.3		440416	133843	0.335697	0.200954	0.552506	0.395488	0.00131344	0.0112948	6
ENSG00000235703	antisense	LINC00894	long intergenic non-protein coding RNA 894	100272228	285952	-0.364245	-0.284202	-0.431539	-0.358102	0.00131658	0.0113146	3
ENSG00000112531	protein_coding	QKI	QKI, KH domain containing, RNA binding	9444	164596	-0.204989	-0.154491	-0.319076	-0.226097	0.00131847	0.0113166	4
ENSG00000082805	protein_coding	ERC1	ELKS/RAB6-interacting/CAST family member 1	23085	505424	0.225495	0.244595	0.161054	0.21058	0.00131835	0.0113166	7
ENSG00000000971	protein_coding	CFH	complement factor H	3075	95626	-0.41016	-0.422787	0.00646066	-0.280714	0.00132074	0.0113288	4
ENSG00000153214	protein_coding	TMEM87B	transmembrane protein 87B	84910	64095	0.260432	0.262693	0.118768	0.214362	0.00132442	0.0113533	7
ENSG00000158106	protein_coding	RHPN1	rhophilin, Rho GTPase binding protein 1	114822	15365	-0.170901	-0.464989	-0.249221	-0.292317	0.00132865	0.0113823	2
ENSG00000081913	protein_coding	PHLPP1	PH domain and leucine rich repeat protein phosphatase 1	23239	264983	0.196119	0.340189	0.30242	0.276658	0.00133195	0.0114034	6
ENSG00000142156	protein_coding	COL6A1	collagen, type VI, alpha 1	1291	23313	-0.527874	-0.212435	-0.103597	-0.279874	0.00133542	0.011426	4
ENSG00000196230	protein_coding	TUBB	tubulin, beta class I	203068	5225	0.283939	0.450993	0.185443	0.306783	0.00134276	0.0114815	6
ENSG00000106089	protein_coding	STX1A	syntaxin 1A (brain)	6804	20466	-0.670536	-0.0988499	-0.40255	-0.391816	0.00135247	0.0115573	4
ENSG00000111799	protein_coding	COL12A1	collagen, type XII, alpha 1	1303	121725	0.142721	0.25192	0.324145	0.239335	0.00135563	0.011577	6
ENSG00000109320	protein_coding	NFKB1	nuclear factor of kappa light polypeptide gene enhancer in B-cells 1	4790	115973	-0.0841665	-0.280651	-0.296145	-0.219959	0.00136618	0.0116597	2
ENSG00000001460	protein_coding	STPG1	sperm-tail PG-rich repeat containing 1	90529	59935	0.508005	0.200026	0.304106	0.336233	0.00137002	0.0116851	7
ENSG00000062485	protein_coding	CS	citrate synthase	1431	28693	0.286078	0.247014	0.121615	0.218698	0.00138127	0.0117737	7
ENSG00000124767	protein_coding	GLO1	glyoxalase I	2739	27216	0.367589	0.238158	0.108443	0.238449	0.00138216	0.0117739	7
ENSG00000165637	protein_coding	VDAC2	voltage-dependent anion channel 2	7417	21294	0.395505	0.2317	0.191292	0.273408	0.00138512	0.0117917	7
ENSG00000162458	protein_coding	FBLIM1	filamin binding LIM protein 1	54751	29987	0.0491939	0.379191	0.464882	0.29807	0.00138676	0.0117983	6
ENSG00000140937	protein_coding	CDH11	cadherin 11, type 2, OB-cadherin (osteoblast)	1009	182359	-0.265777	-0.145309	-0.21278	-0.207913	0.00138921	0.0118118	4
ENSG00000176155	protein_coding	CCDC57	coiled-coil domain containing 57	284001	111370	-0.390066	-0.226414	-0.20401	-0.272735	0.00139484	0.0118522	4
ENSG00000101493	protein_coding	ZNF516	zinc finger protein 516	9658	137000	-0.347092	-0.253852	-0.18853	-0.263432	0.00139916	0.0118815	4
ENSG00000274877	antisense	RP11-65I12.1		NA	3230	-0.635463	0.0094643	-0.55656	-0.398802	0.00140345	0.0119105	3
ENSG00000006534	protein_coding	ALDH3B1	aldehyde dehydrogenase 3 family, member B1	221	20704	0.169771	0.181338	0.607115	0.316512	0.00140644	0.0119284	6
ENSG00000087470	protein_coding	DNM1L	dynamin 1-like	10059	66450	0.257443	0.202538	0.15379	0.204622	0.00141254	0.0119727	7
ENSG00000103067	protein_coding	ESRP2	epithelial splicing regulatory protein 2	80004	8991	0.625082	0.152556	0.285915	0.361651	0.00141674	0.0120008	7
ENSG00000130766	protein_coding	SESN2	sestrin 2	83667	22964	-0.194454	-0.26122	-0.173124	-0.210228	0.00143055	0.0120951	2
ENSG00000099904	protein_coding	ZDHHC8	zinc finger, DHHC-type containing 8	29801	18551	0.0486225	0.250622	0.498036	0.266102	0.00142881	0.0120951	6
ENSG00000100485	protein_coding	SOS2	son of sevenless homolog 2 (Drosophila)	6655	114438	0.297101	0.253182	0.163911	0.238809	0.00142999	0.0120951	7
ENSG00000273576	lincRNA	RP11-390P24.1		NA	644	-1.01503	-0.333173	-0.170935	-0.487339	0.00143281	0.0121067	3
ENSG00000100612	protein_coding	DHRS7	dehydrogenase/reductase (SDR family) member 7	51635	25736	0.198341	0.194947	0.229391	0.207541	0.00143388	0.0121083	7
ENSG00000186522	protein_coding	2010-09-01	septin 10	151011	71224	0.312297	0.283974	0.0736141	0.223862	0.0014383	0.012138	7
ENSG00000136813	protein_coding	KIAA0368	KIAA0368	23392	124053	0.263765	0.24164	0.150515	0.218633	0.001441	0.0121533	7
ENSG00000196139	protein_coding	AKR1C3	aldo-keto reductase family 1, member C3	8644	72332	-0.673063	-0.210046	-0.405599	-0.408712	0.00144789	0.0122038	3
ENSG00000102904	protein_coding	TSNAXIP1	translin-associated factor X interacting protein 1	55815	25383	-0.540802	-0.30611	-0.478379	-0.436744	0.00145262	0.0122361	3
ENSG00000197217	protein_coding	ENTPD4	ectonucleoside triphosphate diphosphohydrolase 4	9583	71912	-0.259581	-0.139479	-0.259092	-0.219528	0.0014553	0.012251	4
ENSG00000270885	protein_coding	RASL10B	RAS-like, family 10, member B	91608	11872	-0.690967	-0.461625	-0.0644275	-0.441297	0.00145896	0.0122743	4
ENSG00000152689	protein_coding	RASGRP3	RAS guanyl releasing protein 3 (calcium and DAG-regulated)	25780	128426	-0.283388	-0.999893	-0.198565	-0.490346	0.00146208	0.0122929	3
ENSG00000214193	protein_coding	SH3D21	SH3 domain containing 21	79729	18499	0.175331	0.276776	0.349265	0.274531	0.00146527	0.012312	6
ENSG00000162711	protein_coding	NLRP3	NLR family, pyrin domain containing 3	114548	32952	-0.474862	-0.42762	-0.314296	-0.413751	0.00147227	0.0123632	4
ENSG00000147439	protein_coding	BIN3	bridging integrator 3	55909	48730	-0.26431	-0.248241	-0.306187	-0.273792	0.00147799	0.0124036	3
ENSG00000156110	protein_coding	ADK	adenosine kinase	132	558118	0.203656	0.350493	0.147429	0.233514	0.00149863	0.012569	7
ENSG00000115694	protein_coding	STK25	serine/threonine kinase 25	10494	17056	0.146758	0.228884	0.308475	0.227981	0.00150296	0.0125976	6
ENSG00000132589	protein_coding	FLOT2	flotillin 2	2319	18344	0.1266	0.279572	0.272447	0.226005	0.00150579	0.0126135	6
ENSG00000275410	protein_coding	HNF1B	HNF1 homeobox B	6928	58815	-0.262267	-0.152031	-0.261708	-0.224838	0.00151101	0.0126495	4
ENSG00000104763	protein_coding	ASAH1	N-acylsphingosine amidohydrolase (acid ceramidase) 1	427	28560	0.264028	0.164169	0.227244	0.218289	0.00152869	0.0127896	7
ENSG00000163297	protein_coding	ANTXR2	anthrax toxin receptor 2	118429	224305	-0.441623	-0.0315164	-0.45023	-0.309317	0.00153038	0.0127959	4
ENSG00000136478	protein_coding	TEX2	testis expressed 2	55852	116074	0.223368	0.164944	0.417078	0.269923	0.0015422	0.0128867	6
ENSG00000121671	protein_coding	CRY2	cryptochrome circadian clock 2	1408	36130	-0.437028	-0.276033	-0.17194	-0.293435	0.00157216	0.013129	4
ENSG00000256043	protein_coding	CTSO	cathepsin O	1519	29799	-0.25963	-0.310456	-0.25902	-0.277428	0.00157344	0.0131317	2
ENSG00000259498	antisense	RP11-244F12.3		NA	3353	-0.552911	-0.310686	-0.209772	-0.357658	0.00158122	0.0131804	4
ENSG00000162614	protein_coding	NEXN	nexilin (F actin binding protein)	91624	55382	0.324376	0.0159175	0.438679	0.261187	0.0015805	0.0131804	6
ENSG00000135378	protein_coding	PRRG4	proline rich Gla (G-carboxyglutamic acid) 4 (transmembrane)	79056	28180	0.611594	0.41013	0.127246	0.407596	0.00160464	0.0133674	7
ENSG00000106348	protein_coding	IMPDH1	IMP (inosine 5'-monophosphate) dehydrogenase 1	3614	17975	0.0758764	0.363733	0.386535	0.277563	0.00161279	0.0134271	6
ENSG00000143786	protein_coding	CNIH3	cornichon family AMPA receptor auxiliary protein 3	149111	305889	-0.642288	0.0372916	-0.557935	-0.388907	0.00161835	0.0134651	3
ENSG00000172037	protein_coding	LAMB2	laminin, beta 2 (laminin S)	3913	12004	0.15947	0.205851	0.471913	0.279196	0.00163237	0.0135735	6
ENSG00000001497	protein_coding	LAS1L	LAS1-like (S. cerevisiae)	81887	22193	-0.152085	-0.251289	-0.209943	-0.204308	0.00163901	0.0136203	2
ENSG00000138768	protein_coding	USO1	USO1 vesicle transport factor	8615	89636	0.177159	0.190687	0.277506	0.215186	0.00164466	0.0136589	6
ENSG00000204304	protein_coding	PBX2	pre-B-cell leukemia homeobox 2	5089	5445	-0.315554	-0.313646	-0.16289	-0.26461	0.00164704	0.0136703	4
ENSG00000269893	lincRNA	SNHG8	small nucleolar RNA host gene 8 (non-protein coding)	677809	1114	-0.204767	-0.422029	-0.222641	-0.284028	0.00165038	0.0136897	2
ENSG00000154917	protein_coding	RAB6B	RAB6B, member RAS oncogene family	51560	71597	0.183463	0.268159	0.337098	0.265625	0.00165975	0.013759	6
ENSG00000153814	protein_coding	JAZF1	JAZF zinc finger 1	221895	350170	0.318298	0.374831	0.188349	0.293911	0.00169091	0.0140088	7
ENSG00000135362	protein_coding	PRR5L	proline rich 5 like	79899	168916	0.138503	0.273423	0.476481	0.297342	0.00169467	0.0140314	6
ENSG00000183741	protein_coding	CBX6	chromobox homolog 6	23466	10864	-0.315028	-0.229827	-0.108924	-0.218265	0.00170887	0.0141403	4
ENSG00000066557	protein_coding	LRRC40	leucine rich repeat containing 40	55631	60815	0.374495	0.388252	0.0999508	0.289159	0.00171665	0.0141961	7
ENSG00000137073	protein_coding	UBAP2	ubiquitin associated protein 2	55833	127256	0.225204	0.176377	0.192112	0.198187	0.00173476	0.0143371	7
ENSG00000240184	protein_coding	PCDHGC3	protocadherin gamma subfamily C, 3	5098	37032	-0.680406	-0.130103	-0.208356	-0.344147	0.00174049	0.0143757	4
ENSG00000092820	protein_coding	EZR	ezrin	7430	53671	0.228419	0.318102	0.202137	0.249498	0.00174261	0.0143845	7
ENSG00000177707	protein_coding	PVRL3	poliovirus receptor-related 3	25945	205492	0.14449	0.330206	0.164847	0.213326	0.00174415	0.0143884	6
ENSG00000136810	protein_coding	TXN	thioredoxin	7295	12829	0.280398	0.30866	0.0839919	0.224634	0.00175028	0.0144302	7
ENSG00000139625	protein_coding	MAP3K12	mitogen-activated protein kinase kinase kinase 12	7786	20394	-0.135727	-0.356341	-0.382434	-0.288912	0.00175905	0.014485	2
ENSG00000153064	protein_coding	BANK1	B-cell scaffold protein with ankyrin repeats 1	55024	663526	0.329031	0.20162	0.752078	0.387457	0.00175807	0.014485	6
ENSG00000077721	protein_coding	UBE2A	ubiquitin-conjugating enzyme E2A	7319	9880	0.224922	0.193704	0.196938	0.20533	0.0017642	0.0145186	7
ENSG00000158079	protein_coding	PTPDC1	protein tyrosine phosphatase domain containing 1	138639	79062	0.397996	0.215589	0.258113	0.294654	0.00176725	0.0145349	7
ENSG00000134285	protein_coding	FKBP11	FK506 binding protein 11, 19 kDa	51303	4956	-0.334623	-0.403529	-0.230834	-0.3234	0.00177219	0.0145579	4
ENSG00000117399	protein_coding	CDC20	cell division cycle 20	991	4248	0.638234	0.0551897	0.302569	0.415437	0.00177189	0.0145579	7
ENSG00000159784	protein_coding	FAM131B	family with sequence similarity 131, member B	9715	9370	-0.81204	-0.338811	-0.243777	-0.433652	0.00177813	0.0145978	4
ENSG00000185070	protein_coding	FLRT2	fibronectin leucine rich transmembrane protein 2	23768	124282	-0.0766101	-0.311684	-0.745755	-0.366165	0.00178467	0.0146427	3
ENSG00000204406	protein_coding	MBD5	methyl-CpG binding domain protein 5	55777	497225	-0.420847	-0.225699	-0.163793	-0.268965	0.00178799	0.0146522	4
ENSG00000085832	protein_coding	EPS15	epidermal growth factor receptor pathway substrate 15	2060	165065	0.340587	0.174914	0.130089	0.21459	0.00178775	0.0146522	7
ENSG00000213949	protein_coding	ITGA1	integrin, alpha 1	3672	171314	-0.191689	-0.364046	-0.111101	-0.222856	0.00179309	0.0146852	2
ENSG00000239779	protein_coding	WBP1	WW domain binding protein 1	23559	2562	-0.479792	-0.268116	-0.277078	-0.337415	0.00180156	0.0147457	4
ENSG00000116704	protein_coding	SLC35D1	solute carrier family 35 (UDP-GlcA/UDP-GalNAc transporter), member D1	23169	54767	0.153087	0.327334	0.280791	0.252707	0.00181762	0.0148681	6
ENSG00000142961	protein_coding	MOB3C	MOB kinase activator 3C	148932	9176	-0.408778	-0.236605	-0.201249	-0.280343	0.00181926	0.0148726	4
ENSG00000126522	protein_coding	ASL	argininosuccinate lyase	435	17760	0.19369	0.385174	0.216962	0.266154	0.00183096	0.0149505	6
ENSG00000001461	protein_coding	NIPAL3	NIPA-like domain containing 3	57185	57182	0.213494	0.187895	0.189349	0.196685	0.00183098	0.0149505	7
ENSG00000242208	processed_pseudogene	RPL5P29	ribosomal protein L5 pseudogene 29	NA	893	-0.229406	-0.359211	-0.500782	-0.371523	0.00183821	0.0150004	3
ENSG00000092421	protein_coding	SEMA6A	sema domain, transmembrane domain (TM), and cytoplasmic domain, (semaphorin) 6A	57556	131318	-0.222946	-0.402106	-0.28227	-0.315816	0.00185235	0.0151067	2
ENSG00000154175	protein_coding	ABI3BP	ABI family, member 3 (NESH) binding protein	25890	244359	-0.379831	-0.298061	-0.343962	-0.341693	0.00186	0.01516	4
ENSG00000172927	protein_coding	MYEOV	myeloma overexpressed	26579	73588	-0.624253	0.0808391	-0.751929	-0.455335	0.00187358	0.0152616	3
ENSG00000131435	protein_coding	PDLIM4	PDZ and LIM domain 4	8572	15783	-0.171726	-0.243197	-0.241368	-0.221096	0.00188641	0.0153569	2
ENSG00000102158	protein_coding	MAGT1	magnesium transporter 1	84061	69229	0.196303	0.225101	0.197371	0.20634	0.00189244	0.0153967	7
ENSG00000105552	protein_coding	BCAT2	branched chain amino-acid transaminase 2, mitochondrial	587	15967	0.270976	0.178887	0.327144	0.259103	0.0018993	0.0154433	6
ENSG00000253522	lincRNA	MIR146A	microRNA 146a	406938	19158	-0.681168	0.135557	-0.763224	-0.451045	0.00190546	0.0154749	3
ENSG00000224976	unprocessed_pseudogene	PARP4P2	poly (ADP-ribose) polymerase family, member 4 pseudogene 2	NA	58825	0.418359	0.139152	0.64062	0.407684	0.00190545	0.0154749	6
ENSG00000167106	protein_coding	FAM102A	family with sequence similarity 102, member A	399665	39934	-0.407458	-0.283719	-0.0840976	-0.258903	0.00191018	0.0155039	4
ENSG00000204253	processed_pseudogene	HNRNPCP2	heterogeneous nuclear ribonucleoprotein C pseudogene 2	NA	880	-0.127768	-0.191915	-0.326961	-0.215103	0.001921	0.0155824	2
ENSG00000267169	antisense	CTB-55O6.12		100507373	34088	-0.603546	-0.128318	-0.501038	-0.417783	0.00192662	0.0156187	3
ENSG00000167136	protein_coding	ENDOG	endonuclease G	2021	4203	0.232481	0.579988	0.315475	0.38531	0.00192865	0.0156258	6
ENSG00000185585	protein_coding	OLFML2A	olfactomedin-like 2A	169611	37727	-0.335171	-0.270303	-0.0636541	-0.223798	0.00193403	0.0156433	4
ENSG00000169136	protein_coding	ATF5	activating transcription factor 5	22809	5233	-0.276995	-0.372188	-0.177057	-0.277909	0.00193226	0.0156433	4
ENSG00000132716	protein_coding	DCAF8	DDB1 and CUL4 associated factor 8	50717	46816	-0.297687	-0.256767	-0.149767	-0.235511	0.00193426	0.0156433	4
ENSG00000152409	protein_coding	JMY	junction mediating and regulatory protein, p53 cofactor	133746	91026	-0.313465	-0.309141	-0.195158	-0.272828	0.00193554	0.0156443	4
ENSG00000106780	protein_coding	MEGF9	multiple EGF-like-domains 9	1955	113657	0.434218	0.234366	0.103543	0.260107	0.00193975	0.0156691	7
ENSG00000176273	protein_coding	SLC35G1	solute carrier family 35, member G1	159371	62089	-0.160272	-0.283059	-0.405072	-0.282838	0.00194282	0.0156796	2
ENSG00000135046	protein_coding	ANXA1	annexin A1	301	18636	0.375902	0.327548	0.074083	0.259056	0.00194336	0.0156796	7
ENSG00000103742	protein_coding	IGDCC4	immunoglobulin superfamily, DCC subclass, member 4	57722	41608	-0.442313	-0.0400375	-0.250455	-0.247427	0.00196593	0.015846	4
ENSG00000133794	protein_coding	ARNTL	aryl hydrocarbon receptor nuclear translocator-like	406	110614	0.375241	0.189252	0.213507	0.259472	0.00196631	0.015846	7
ENSG00000100330	protein_coding	MTMR3	myotubularin related protein 3	8897	147711	-0.302928	-0.252737	-0.0948806	-0.216945	0.001968	0.0158502	4
ENSG00000113621	protein_coding	TXNDC15	thioredoxin domain containing 15	79770	27722	0.168456	0.195539	0.302598	0.223355	0.00196953	0.0158531	6
ENSG00000137094	protein_coding	DNAJB5	DnaJ (Hsp40) homolog, subfamily B, member 5	25822	9259	-0.269311	-0.249643	-0.222634	-0.247914	0.00197846	0.0159155	4
ENSG00000090238	protein_coding	YPEL3	yippee-like 3 (Drosophila)	83719	4601	-0.319635	-0.391907	-0.223001	-0.311831	0.00198897	0.0159906	4
ENSG00000198838	protein_coding	RYR3	ryanodine receptor 3	6263	555140	-0.857311	-0.128714	-0.373264	-0.436832	0.00199234	0.0160083	3
ENSG00000273230	lincRNA	RP11-1246C19.1		NA	3025	-0.449334	-0.528698	-0.158608	-0.379093	0.00199805	0.0160446	4
ENSG00000214027	processed_pseudogene	ARPC3P5	actin related protein 2/3 complex, subunit 3 pseudogene 5	NA	533	0.466943	0.424001	0.371757	0.428473	0.0020096	0.0161278	7
ENSG00000141562	protein_coding	NARF	nuclear prelamin A recognition factor	26502	32357	-0.143691	-0.327836	-0.239223	-0.237395	0.00201099	0.0161294	2
ENSG00000188266	protein_coding	HYKK	hydroxylysine kinase	123688	29808	-0.628419	-0.406404	-0.282163	-0.442266	0.00201406	0.016135	4
ENSG00000225422	processed_pseudogene	RBMS1P1	RNA binding motif, single stranded interacting protein 1 pseudogene 1	NA	1155	0.217951	0.298209	0.220463	0.246128	0.00201361	0.016135	7
ENSG00000217128	protein_coding	FNIP1	folliculin interacting protein 1	96459	155349	-0.202332	-0.218762	-0.346228	-0.255058	0.00201828	0.0161593	2
ENSG00000074410	protein_coding	CA12	carbonic anhydrase XII	771	60783	-0.859314	-0.157835	-0.101788	-0.368202	0.00202304	0.0161879	4
ENSG00000107537	protein_coding	PHYH	phytanoyl-CoA 2-hydroxylase	5264	24616	0.241416	0.301018	0.291502	0.278605	0.00202482	0.0161926	6
ENSG00000110693	protein_coding	SOX6	SRY (sex determining region Y)-box 6	55553	773142	-0.498069	-0.442323	-0.127657	-0.374789	0.00203333	0.0162466	4
ENSG00000184381	protein_coding	PLA2G6	phospholipase A2, group VI (cytosolic, calcium-independent)	8398	94195	-0.425306	-0.48415	-0.0846403	-0.334229	0.00203397	0.0162466	4
ENSG00000136490	protein_coding	LIMD2	LIM domain containing 2	80774	5270	-0.412695	-0.163141	-0.221741	-0.266394	0.00203707	0.0162523	4
ENSG00000099204	protein_coding	ABLIM1	actin binding LIM protein 1	3983	253890	0.114053	0.258675	0.304436	0.225426	0.00203596	0.0162523	6
ENSG00000114841	protein_coding	DNAH1	dynein, axonemal, heavy chain 1	25981	84172	-0.564039	-0.157121	-0.38368	-0.360682	0.00203879	0.0162565	4
ENSG00000153822	protein_coding	KCNJ16	potassium inwardly-rectifying channel, subfamily J, member 16	3773	82179	-0.34963	-0.0313239	-0.395981	-0.258758	0.00204157	0.0162691	4
ENSG00000139428	protein_coding	MMAB	methylmalonic aciduria (cobalamin deficiency) cblB type	326625	20137	0.377003	0.206232	0.232099	0.272562	0.00204544	0.0162904	7
ENSG00000272654	lincRNA	RP11-422P24.11		NA	1417	-0.669963	-0.281148	-0.326286	-0.419878	0.00204832	0.0163038	4
ENSG00000197798	protein_coding	FAM118B	family with sequence similarity 118, member B	79607	51572	-0.165489	-0.275785	-0.355606	-0.266489	0.00205625	0.0163573	2
ENSG00000197601	protein_coding	FAR1	fatty acyl CoA reductase 1	84188	63676	0.286284	0.266801	0.0930411	0.215746	0.00205749	0.0163576	7
ENSG00000151116	protein_coding	UEVLD	UEV and lactate/malate dehyrogenase domains	55293	59138	0.361707	0.158281	0.248451	0.256124	0.00206223	0.0163857	7
ENSG00000119950	protein_coding	MXI1	MAX interactor 1, dimerization protein	4601	79760	-0.503936	-0.176969	-0.195076	-0.287942	0.002066	0.016406	4
ENSG00000137076	protein_coding	TLN1	talin 1	7094	35447	0.0994653	0.370279	0.454999	0.308342	0.00208766	0.0165683	6
ENSG00000083799	protein_coding	CYLD	cylindromatosis (turban tumor syndrome)	1540	59885	-0.126456	-0.20341	-0.275188	-0.202102	0.00210699	0.016712	2
ENSG00000155115	protein_coding	GTF3C6	general transcription factor IIIC, polypeptide 6, alpha 35kDa	112495	9330	0.256628	0.409183	0.123691	0.266065	0.00212376	0.0168352	7
ENSG00000164463	protein_coding	CREBRF	CREB3 regulatory factor	153222	82932	-0.203213	-0.416427	-0.190252	-0.273214	0.00215271	0.0170548	2
ENSG00000131187	protein_coding	F12	coagulation factor XII (Hageman factor)	2161	7436	0.398047	0.362565	0.523693	0.432105	0.00217455	0.0172177	6
ENSG00000101557	protein_coding	USP14	ubiquitin specific peptidase 14 (tRNA-guanine transglycosylase)	9097	56246	0.238471	0.235593	0.14013	0.204911	0.00218096	0.0172584	7
ENSG00000138449	protein_coding	SLC40A1	solute carrier family 40 (iron-regulated transporter), member 1	30061	23179	-0.397367	-0.217155	-0.308767	-0.30727	0.00218233	0.0172592	4
ENSG00000067191	protein_coding	CACNB1	calcium channel, voltage-dependent, beta 1 subunit	782	24247	0.461647	0.207672	0.304749	0.325628	0.00218474	0.0172682	7
ENSG00000163449	protein_coding	TMEM169	transmembrane protein 169	92691	20917	0.352002	0.437653	0.226299	0.34373	0.00218847	0.0172877	6
ENSG00000188070	protein_coding	C11orf95	chromosome 11 open reading frame 95	65998	8883	-0.486445	-0.0836457	-0.302242	-0.287989	0.00219397	0.017321	4
ENSG00000198556	protein_coding	ZNF789	zinc finger protein 789	285989	30809	0.120821	0.251031	0.423468	0.263949	0.00220601	0.0174059	6
ENSG00000186564	protein_coding	FOXD2	forkhead box D2	2306	4674	0.522547	0.438434	0.190627	0.407817	0.00222302	0.01753	7
ENSG00000230154	processed_pseudogene	AC018463.4		NA	916	0.560052	0.499837	0.150207	0.417502	0.00222512	0.0175364	7
ENSG00000266709	lincRNA	MGC12916	uncharacterized protein MGC12916	84815	1651	-0.543836	-0.188728	-0.515154	-0.383509	0.0022388	0.017624	3
ENSG00000132128	protein_coding	LRRC41	leucine rich repeat containing 41	10489	42412	0.0282602	0.363983	0.330117	0.241777	0.00223883	0.017624	6
ENSG00000170545	protein_coding	SMAGP	small cell adhesion glycoprotein	57228	26332	0.339376	0.566467	0.117792	0.33789	0.00224216	0.01764	6
ENSG00000186862	protein_coding	PDZD7	PDZ domain containing 7	79955	23474	0.266278	0.33823	0.418266	0.357189	0.00225584	0.0177373	6
ENSG00000141556	protein_coding	TBCD	tubulin folding cofactor D	6904	190784	0.180549	0.242009	0.168651	0.196856	0.00227069	0.0178438	7
ENSG00000150995	protein_coding	ITPR1	inositol 1,4,5-trisphosphate receptor, type 1	3708	354492	-0.577952	-0.599628	-0.00322784	-0.396674	0.00227557	0.0178718	4
ENSG00000033178	protein_coding	UBA6	ubiquitin-like modifier activating enzyme 6	55236	88527	0.032738	-0.351102	-0.599861	-0.306538	0.00228189	0.0179073	3
ENSG00000065833	protein_coding	ME1	malic enzyme 1, NADP(+)-dependent, cytosolic	4199	220682	0.141781	0.310963	0.279636	0.244936	0.00228287	0.0179073	6
ENSG00000213569	processed_pseudogene	RP13-383K5.4		NA	610	0.400101	0.284708	0.326173	0.339723	0.00228405	0.0179073	7
ENSG00000111696	protein_coding	NT5DC3	5'-nucleotidase domain containing 3	51559	70744	0.270051	0.401146	0.216692	0.289519	0.00229054	0.0179479	6
ENSG00000242265	protein_coding	PEG10	paternally expressed 10	23089	13370	-0.141654	-0.122866	-0.649411	-0.300409	0.00231545	0.0181325	3
ENSG00000127585	protein_coding	FBXL16	F-box and leucine-rich repeat protein 16	146330	13331	0.238682	0.487221	0.38875	0.353429	0.00231853	0.018141	6
ENSG00000123131	protein_coding	PRDX4	peroxiredoxin 4	10549	22137	0.190129	0.175831	0.206399	0.190861	0.0023192	0.018141	6
ENSG00000137507	protein_coding	LRRC32	leucine rich repeat containing 32	2615	13223	-0.828642	-0.283953	-0.157712	-0.438069	0.00232298	0.0181601	4
ENSG00000126777	protein_coding	KTN1	kinectin 1 (kinesin receptor)	3895	142454	0.260186	0.201385	0.214684	0.22541	0.0023302	0.0182061	7
ENSG00000111664	protein_coding	GNB3	guanine nucleotide binding protein (G protein), beta polypeptide 3	2784	7439	-0.47931	-0.337348	-0.208009	-0.37411	0.00233891	0.0182637	4
ENSG00000126709	protein_coding	IFI6	interferon, alpha-inducible protein 6	2537	6157	-0.487576	-0.105882	-0.282572	-0.298229	0.00234246	0.0182704	4
ENSG00000123473	protein_coding	STIL	SCL/TAL1 interrupting locus	6491	64008	0.797656	0.34142	0.000769829	0.39792	0.00234246	0.0182704	7
ENSG00000232699	processed_pseudogene	BDH2P1	3-hydroxybutyrate dehydrogenase, type 2 pseudogene 1	NA	735	-0.498889	-0.221368	-0.334399	-0.34964	0.00238127	0.0185624	4
ENSG00000186212	protein_coding	SOWAHB	sosondowah ankyrin repeat domain family member B	345079	3219	-0.497736	-0.227663	-0.246998	-0.322969	0.00238417	0.0185744	4
ENSG00000233328	processed_pseudogene	PFN1P1	profilin 1 pseudogene 1	NA	422	0.108582	0.38716	0.354786	0.283666	0.00239528	0.0186473	6
ENSG00000092108	protein_coding	SCFD1	sec1 family domain containing 1	23256	113700	0.165092	0.198994	0.214114	0.19268	0.00239628	0.0186473	6
ENSG00000138795	protein_coding	LEF1	lymphoid enhancer-binding factor 1	51176	121411	0.257824	0.685778	0.198547	0.392536	0.0024018	0.0186744	6
ENSG00000142875	protein_coding	PRKACB	protein kinase, cAMP-dependent, catalytic, beta	5567	160436	0.302111	0.107794	0.359416	0.257524	0.00240339	0.0186744	6
ENSG00000147955	protein_coding	SIGMAR1	sigma non-opioid intracellular receptor 1	10280	3087	0.275256	0.169001	0.147218	0.198398	0.00240388	0.0186744	7
ENSG00000157741	protein_coding	UBN2	ubinuclein 2	254048	77880	-0.302516	-0.221613	-0.221733	-0.248757	0.00240588	0.0186793	4
ENSG00000184117	protein_coding	NIPSNAP1	nipsnap homolog 1 (C. elegans)	8508	26529	-0.260057	-0.215307	-0.117598	-0.197531	0.00243952	0.0189296	4
ENSG00000132780	protein_coding	NASP	nuclear autoantigenic sperm protein (histone-binding)	4678	35058	0.00415955	-0.368398	-0.448738	-0.268965	0.00245031	0.0190025	2
ENSG00000228594	protein_coding	C1orf233	chromosome 1 open reading frame 233	643988	2084	0.137502	0.447616	0.424309	0.338268	0.00245727	0.0190456	6
ENSG00000156052	protein_coding	GNAQ	guanine nucleotide binding protein (G protein), q polypeptide	2776	315371	0.183387	0.129738	0.309251	0.207489	0.00245872	0.019046	6
ENSG00000048828	protein_coding	FAM120A	family with sequence similarity 120A	23196	114385	0.157121	0.267652	0.19821	0.207749	0.00246363	0.0190732	6
ENSG00000174500	protein_coding	GCSAM	germinal center-associated, signaling and motility	257144	12464	-0.390288	-0.149193	-0.521488	-0.353915	0.00247827	0.0191727	3
ENSG00000071127	protein_coding	WDR1	WD repeat domain 1	9948	42610	0.107549	0.38483	0.385048	0.292562	0.00247932	0.0191727	6
ENSG00000123130	protein_coding	ACOT9	acyl-CoA thioesterase 9	23597	64222	0.147466	0.337815	0.146717	0.209705	0.00248386	0.0191969	7
ENSG00000096070	protein_coding	BRPF3	bromodomain and PHD finger containing, 3	27154	36046	-0.279687	-0.180955	-0.13309	-0.198653	0.00249907	0.0192961	4
ENSG00000165874	transcribed_unprocessed_pseudogene	FAM35BP	family with sequence similarity 35, member B, pseudogene	414241	41551	0.275955	0.214024	0.83695	0.423946	0.00249953	0.0192961	6
ENSG00000117791	protein_coding	2002-03-01	mitochondrial amidoxime reducing component 2	54996	36590	0.549716	0.221136	0.230473	0.338744	0.00250455	0.0193239	7
ENSG00000167378	protein_coding	IRGQ	immunity-related GTPase family, Q	126298	11766	-0.426421	-0.18851	-0.152507	-0.257959	0.00251014	0.019356	4
ENSG00000075239	protein_coding	ACAT1	acetyl-CoA acetyltransferase 1	38	26260	0.180838	0.351177	0.23862	0.25732	0.00251211	0.0193602	6
ENSG00000270562	lincRNA	RP11-154H23.3		NA	2466	-0.484013	-0.455946	-0.272989	-0.402082	0.00251583	0.0193779	4
ENSG00000141510	protein_coding	TP53	tumor protein p53	7157	25771	-0.0842126	-0.278976	-0.251652	-0.204475	0.00252045	0.0193805	2
ENSG00000065802	protein_coding	ASB1	ankyrin repeat and SOCS box containing 1	51665	25508	-0.190888	-0.178515	-0.211051	-0.193548	0.00251934	0.0193805	4
ENSG00000198901	protein_coding	PRC1	protein regulator of cytokinesis 1	9055	29591	0.729467	0.266025	0.0333102	0.358263	0.0025181	0.0193805	7
ENSG00000263956	protein_coding	NBPF11	neuroblastoma breakpoint family, member 11	200030	50276	-0.38912	-0.17511	-0.292507	-0.28593	0.00252658	0.0194167	4
ENSG00000268043	protein_coding	NBPF12	neuroblastoma breakpoint family, member 12	55672	57458	-0.334353	-0.219402	-0.18496	-0.247724	0.0025392	0.0195026	4
ENSG00000231672	protein_coding	DIRC3	disrupted in renal carcinoma 3	729582	472574	-0.53775	-0.274274	-0.278138	-0.341514	0.00254155	0.0195096	4
ENSG00000033327	protein_coding	GAB2	GRB2-associated binding protein 2	9846	203051	-0.364548	-0.0856405	-0.344456	-0.266731	0.00254715	0.0195415	4
ENSG00000185697	protein_coding	MYBL1	v-myb avian myeloblastosis viral oncogene homolog-like 1	4603	52072	-0.128593	-0.236358	-0.223853	-0.195804	0.00255241	0.0195609	2
ENSG00000166922	protein_coding	SCG5	secretogranin V (7B2 protein)	6447	55422	-0.214774	-0.181993	-0.9812	-0.444249	0.00255398	0.0195609	3
ENSG00000171604	protein_coding	CXXC5	CXXC finger protein 5	51523	36583	-0.260712	-0.249548	-0.120555	-0.210391	0.00255376	0.0195609	4
ENSG00000178074	protein_coding	C2orf69	chromosome 2 open reading frame 69	205327	44679	0.494183	0.289133	0.144626	0.311857	0.00255845	0.0195841	7
ENSG00000072062	protein_coding	PRKACA	protein kinase, cAMP-dependent, catalytic, alpha	5566	26396	0.192943	0.166364	0.214713	0.19164	0.00256372	0.0196133	6
ENSG00000099364	protein_coding	FBXL19	F-box and leucine-rich repeat protein 19	54620	25728	-0.396271	-0.221162	-0.137151	-0.25124	0.00257302	0.0196734	4
ENSG00000112335	protein_coding	SNX3	sorting nexin 3	8724	50038	0.163519	0.276017	0.190415	0.210152	0.00260001	0.019865	6
ENSG00000087263	protein_coding	OGFOD1	2-oxoglutarate and iron-dependent oxygenase domain containing 1	55239	27610	0.294039	0.280077	0.119309	0.231567	0.002601	0.019865	7
ENSG00000204520	protein_coding	MICA	MHC class I polypeptide-related sequence A	100507436	15531	0.0905409	0.30046	0.223715	0.206446	0.00261384	0.0199518	6
ENSG00000153976	protein_coding	HS3ST3A1	heparan sulfate (glucosamine) 3-O-sulfotransferase 3A1	9955	106238	-0.527175	-0.0357027	-0.350367	-0.308694	0.00261951	0.0199839	4
ENSG00000111052	protein_coding	LIN7A	lin-7 homolog A (C. elegans)	8825	145405	0.624175	1.02099	-0.272153	0.54324	0.00263147	0.0200639	7
ENSG00000169126	protein_coding	ARMC4	armadillo repeat containing 4	55130	186884	-0.239493	-0.186029	-0.495701	-0.305824	0.00263963	0.0201148	3
ENSG00000072121	protein_coding	ZFYVE26	zinc finger, FYVE domain containing 26	23503	89216	-0.279622	-0.213162	-0.145736	-0.213853	0.00265472	0.0202185	4
ENSG00000173531	protein_coding	MST1	macrophage stimulating 1 (hepatocyte growth factor-like)	4485	5554	-0.204717	-0.584493	-0.274612	-0.361384	0.00265709	0.0202251	3
ENSG00000251381	lincRNA	LINC00958	long intergenic non-protein coding RNA 958	100506305	27038	-0.36267	-0.237145	-0.171109	-0.258487	0.00266349	0.0202625	4
ENSG00000071082	protein_coding	RPL31	ribosomal protein L31	6160	22317	-0.228469	-0.213754	-0.16074	-0.201117	0.00267144	0.0203116	4
ENSG00000101104	protein_coding	PABPC1L	poly(A) binding protein, cytoplasmic 1-like	80336	48973	-0.116572	-0.220821	-0.258354	-0.19801	0.00267831	0.0203421	2
ENSG00000087077	protein_coding	TRIP6	thyroid hormone receptor interactor 6	7205	6316	-0.265643	-0.280137	-0.0951225	-0.214341	0.00267905	0.0203421	4
ENSG00000094841	protein_coding	UPRT	uracil phosphoribosyltransferase (FUR1) homolog (S. cerevisiae)	139596	30515	0.305282	0.39034	0.186851	0.293833	0.00267994	0.0203421	7
ENSG00000169884	protein_coding	WNT10B	wingless-type MMTV integration site family, member 10B	7480	6423	-0.707987	-0.353841	-0.0143541	-0.426443	0.00268349	0.0203577	4
ENSG00000247746	protein_coding	USP51	ubiquitin specific peptidase 51	158880	4586	-0.045094	-0.820816	-0.623183	-0.467072	0.00270579	0.0205039	3
ENSG00000196476	protein_coding	C20orf96	chromosome 20 open reading frame 96	140680	19915	-0.350373	-0.357277	-0.243573	-0.320858	0.00270463	0.0205039	4
ENSG00000007516	protein_coding	BAIAP3	BAI1-associated protein 3	8938	15837	0.154086	0.340201	0.845744	0.431629	0.00272249	0.020619	6
ENSG00000150687	protein_coding	PRSS23	protease, serine, 23	11098	161851	-0.531599	-0.276449	-0.0788105	-0.29555	0.00272732	0.0206441	4
ENSG00000146067	protein_coding	FAM193B	family with sequence similarity 193, member B	54540	34753	-0.211623	-0.318011	-0.18462	-0.239028	0.00277856	0.0210034	2
ENSG00000159216	protein_coding	RUNX1	runt-related transcription factor 1	861	1216866	-0.424639	-0.0743034	-0.34833	-0.287279	0.00277916	0.0210034	4
ENSG00000178980	protein_coding	SEPW1	selenoprotein W, 1	6415	6114	0.230086	0.065263	0.346287	0.214467	0.00277942	0.0210034	6
ENSG00000135636	protein_coding	DYSF	dysferlin	8291	233046	-0.352848	-0.414067	-0.0180735	-0.262477	0.0027816	0.0210081	4
ENSG00000196267	protein_coding	ZNF836	zinc finger protein 836	162962	17779	-0.23358	-0.273688	-0.625102	-0.361058	0.00279057	0.0210641	3
ENSG00000214207	processed_pseudogene	KRT18P10	keratin 18 pseudogene 10	NA	1286	0.0709488	0.461159	0.661255	0.405421	0.00280523	0.0211631	6
ENSG00000085433	protein_coding	WDR47	WD repeat domain 47	22911	71899	0.324481	0.245741	0.177636	0.24952	0.00280934	0.0211823	7
ENSG00000178860	protein_coding	MSC	musculin	9242	2919	-0.299681	-0.550257	-0.170827	-0.34067	0.00284578	0.0214452	3
ENSG00000116641	protein_coding	DOCK7	dedicator of cytokinesis 7	85440	233640	0.182684	0.25461	0.145343	0.194378	0.00284763	0.0214472	7
ENSG00000196950	protein_coding	SLC39A10	solute carrier family 39 (zinc transporter), member 10	57181	161725	-0.278926	-0.050133	-0.369307	-0.231548	0.00286835	0.0215853	4
ENSG00000139641	protein_coding	ESYT1	extended synaptotagmin-like protein 1	23344	26421	0.180034	0.278281	0.22298	0.227111	0.00286915	0.0215853	7
ENSG00000229689	transcribed_unprocessed_pseudogene	AC009237.8		NA	7060	-0.66603	0.0143824	-0.486007	-0.389433	0.00287471	0.0216152	4
ENSG00000119943	protein_coding	PYROXD2	pyridine nucleotide-disulphide oxidoreductase domain 2	84795	31619	-0.562768	-0.0890565	-0.244912	-0.307833	0.00287641	0.021616	4
ENSG00000138778	protein_coding	CENPE	centromere protein E, 312kDa	1062	92603	0.82956	0.0527811	0.298292	0.434806	0.00287888	0.0216226	7
ENSG00000128602	protein_coding	SMO	smoothened, frizzled class receptor	6608	24673	-0.678663	-0.480785	0.0525713	-0.370844	0.0028842	0.0216506	4
ENSG00000181819	processed_pseudogene	KCTD9P2	potassium channel tetramerization domain containing 9 pseudogene 2	NA	1392	0.626529	0.531668	0.0993101	0.424729	0.00289168	0.0216948	7
ENSG00000180611	protein_coding	MB21D2	Mab-21 domain containing 2	151963	121346	-0.0834332	-0.306096	-0.333442	-0.240215	0.00289986	0.0217441	2
ENSG00000117593	protein_coding	DARS2	aspartyl-tRNA synthetase 2, mitochondrial	55157	34043	0.497486	0.201559	0.122705	0.276292	0.00291799	0.021868	7
ENSG00000124570	protein_coding	SERPINB6	serpin peptidase inhibitor, clade B (ovalbumin), member 6	5269	24006	0.208189	0.2445	0.147563	0.199992	0.00292466	0.0219059	7
ENSG00000162783	protein_coding	IER5	immediate early response 5	51278	2126	-0.123872	-0.31816	-0.180222	-0.207397	0.00293181	0.0219474	2
ENSG00000182263	protein_coding	FIGN	fidgetin	55137	142616	-0.254758	-0.190157	-0.320637	-0.253285	0.00294645	0.0220327	3
ENSG00000082497	protein_coding	SERTAD4	SERTA domain containing 4	56256	13832	0.401406	0.517157	0.0876488	0.328341	0.00294571	0.0220327	7
ENSG00000088854	protein_coding	C20orf194	chromosome 20 open reading frame 194	25943	158320	0.195429	0.154335	0.225653	0.191694	0.00294893	0.0220391	6
ENSG00000173436	protein_coding	MINOS1	mitochondrial inner membrane organizing system 1	440574	32844	-0.345464	-0.221336	-0.414055	-0.325325	0.00295491	0.0220684	3
ENSG00000223773	transcribed_unprocessed_pseudogene	CD99P1	CD99 molecule pseudogene 1	401577	47881	0.377864	0.345482	0.282912	0.347039	0.00295609	0.0220684	6
ENSG00000225828	protein_coding	FAM229A	family with sequence similarity 229, member A	100128071	3008	-0.529589	-0.221916	-0.365654	-0.385808	0.00296168	0.0220895	4
ENSG00000250067	protein_coding	YJEFN3	YjeF N-terminal domain containing 3	374887	8720	-0.534957	-0.300203	-0.171573	-0.36387	0.00296217	0.0220895	4
ENSG00000143061	protein_coding	IGSF3	immunoglobulin superfamily, member 3	3321	93356	-0.29335	-0.272081	-0.0708432	-0.212389	0.00297777	0.0221936	4
ENSG00000116299	protein_coding	KIAA1324	KIAA1324	57535	93102	0.389591	0.490304	0.218874	0.342705	0.00298559	0.0222397	7
ENSG00000126746	protein_coding	ZNF384	zinc finger protein 384	171017	23095	-0.247201	-0.298657	-0.191914	-0.246391	0.00300545	0.0223719	2
ENSG00000137563	protein_coding	GGH	gamma-glutamyl hydrolase (conjugase, folylpolygammaglutamyl hydrolase)	8836	24092	0.352836	0.185668	0.151911	0.234249	0.00300663	0.0223719	7
ENSG00000262814	protein_coding	MRPL12	mitochondrial ribosomal protein L12	6182	4169	0.281716	0.365222	0.414771	0.353413	0.00303623	0.0225798	6
ENSG00000101367	protein_coding	MAPRE1	microtubule-associated protein, RP/EB family, member 1	22919	30512	0.190691	0.20521	0.230562	0.208878	0.00304739	0.0226504	7
ENSG00000168118	protein_coding	RAB4A	RAB4A, member RAS oncogene family	5867	34832	0.260475	0.148352	0.307356	0.239021	0.00307273	0.0228263	7
ENSG00000155368	protein_coding	DBI	diazepam binding inhibitor (GABA receptor modulator, acyl-CoA binding protein)	1622	5639	0.282746	0.156529	0.145352	0.195684	0.00307946	0.0228637	7
ENSG00000137135	protein_coding	ARHGEF39	Rho guanine nucleotide exchange factor (GEF) 39	84904	16991	0.605288	0.0573246	0.441827	0.395921	0.00312035	0.0231547	7
ENSG00000164134	protein_coding	NAA15	N(alpha)-acetyltransferase 15, NatA auxiliary subunit	80155	118578	0.242088	0.23633	0.104072	0.194651	0.00312304	0.023162	7
ENSG00000142920	protein_coding	AZIN2	antizyme inhibitor 2	113451	39426	-0.54609	-0.169377	-0.408184	-0.354898	0.00313056	0.0232051	4
ENSG00000184481	protein_coding	FOXO4	forkhead box O4	4303	7338	-0.668388	-0.357654	-0.0821331	-0.364002	0.00313748	0.0232437	4
ENSG00000100092	protein_coding	SH3BP1	SH3-domain binding protein 1	23616	32278	-0.563598	-0.0974588	-0.342595	-0.359034	0.00313984	0.0232485	4
ENSG00000231313	processed_pseudogene	CLIC1P1	chloride intracellular channel 1 pseudogene 1	NA	723	0.395504	0.327151	0.446447	0.393759	0.00314466	0.0232589	6
ENSG00000185104	protein_coding	FAF1	Fas (TNFRSF6) associated factor 1	11124	520785	0.335705	0.178422	0.105779	0.208657	0.003144	0.0232589	7
ENSG00000162618	protein_coding	ELTD1	EGF, latrophilin and seven transmembrane domain containing 1	64123	116954	-0.596223	0.107983	-0.668667	-0.386647	0.00314932	0.0232806	3
ENSG00000155893	protein_coding	PXYLP1	2-phosphoxylose phosphatase 1	92370	66180	0.258277	0.0756622	0.37492	0.241684	0.00315264	0.0232903	6
ENSG00000172081	protein_coding	MOB3A	MOB kinase activator 3A	126308	25635	0.118226	0.268851	0.330107	0.239109	0.00315406	0.0232903	6
ENSG00000111752	protein_coding	PHC1	polyhomeotic homolog 1 (Drosophila)	1911	27571	-0.303362	-0.375375	-0.182531	-0.289546	0.0031578	0.0233053	4
ENSG00000079150	protein_coding	FKBP7	FK506 binding protein 7	51661	14936	-0.504905	-0.2306	-0.17084	-0.297368	0.00316546	0.0233492	4
ENSG00000254221	protein_coding	PCDHGB1	protocadherin gamma subfamily B, 1	56104	162877	-0.79312	-0.37707	-0.113371	-0.407067	0.00316784	0.023354	4
ENSG00000205364	protein_coding	MT1M	metallothionein 1M	4499	1753	0.29142	0.348634	0.587813	0.377383	0.00317992	0.0234304	6
ENSG00000239246	processed_pseudogene	RP11-464D20.2		NA	446	-0.51132	-0.251209	-0.20247	-0.321261	0.00318254	0.023437	4
ENSG00000185420	protein_coding	SMYD3	SET and MYND domain containing 3	64754	757970	-0.156215	-0.277464	-0.328678	-0.255616	0.00319871	0.0235433	2
ENSG00000005812	protein_coding	FBXL3	F-box and leucine-rich repeat protein 3	26224	34597	0.27394	0.210158	0.216484	0.233651	0.00320338	0.0235648	7
ENSG00000255769	transcribed_unprocessed_pseudogene	RP11-152F13.3		NA	40957	-0.547434	-0.323072	-0.150876	-0.337123	0.00321744	0.0236555	4
ENSG00000014216	protein_coding	CAPN1	calpain 1, (mu/I) large subunit	823	31440	0.110614	0.289979	0.264109	0.221784	0.0032204	0.0236645	6
ENSG00000173517	protein_coding	PEAK1	pseudopodium-enriched atypical kinase 1	79834	319488	-0.223566	-0.143959	-0.193195	-0.187122	0.00322567	0.0236904	4
ENSG00000198951	protein_coding	NAGA	N-acetylgalactosaminidase, alpha-	4668	12488	0.172193	0.250636	0.323629	0.249368	0.00322929	0.0237042	6
ENSG00000151164	protein_coding	RAD9B	RAD9 homolog B (S. pombe)	144715	30431	0.405345	0.140346	0.487804	0.378528	0.0032411	0.023778	6
ENSG00000250526	processed_pseudogene	CCT6P2	chaperonin containing TCP1, subunit 6 (zeta) pseudogene 2	NA	1592	0.354924	0.413489	0.300183	0.362967	0.00325766	0.0238866	6
ENSG00000185100	protein_coding	ADSSL1	adenylosuccinate synthase like 1	122622	23139	-0.290528	-0.443885	-0.249705	-0.333622	0.00326438	0.0239229	3
ENSG00000197744	processed_pseudogene	PTMAP2	prothymosin, alpha pseudogene 2	NA	326	-0.0501823	-0.21554	-0.413164	-0.224619	0.00326947	0.0239474	2
ENSG00000165959	protein_coding	CLMN	calmin (calponin-like, transmembrane)	79789	137966	0.253616	0.22204	0.24079	0.239625	0.0032803	0.0240137	7
ENSG00000166510	protein_coding	CCDC68	coiled-coil domain containing 68	80323	57999	0.564428	0.332156	0.190313	0.356284	0.00328489	0.0240343	7
ENSG00000160216	protein_coding	AGPAT3	1-acylglycerol-3-phosphate O-acyltransferase 3	56894	121350	0.167731	0.212859	0.21246	0.197739	0.00328732	0.0240392	6
ENSG00000115295	protein_coding	CLIP4	CAP-GLY domain containing linker protein family, member 4	79745	91938	-0.233027	-0.160861	-0.306627	-0.234279	0.00330113	0.0241272	4
ENSG00000148926	protein_coding	ADM	adrenomedullin	133	2717	0.245553	0.0900944	0.424499	0.257219	0.00330703	0.0241444	6
ENSG00000132155	protein_coding	RAF1	v-raf-1 murine leukemia viral oncogene homolog 1	5894	80625	0.220577	0.187781	0.151082	0.186625	0.00330527	0.0241444	7
ENSG00000139531	protein_coding	SUOX	sulfite oxidase	6821	9461	-0.305393	-0.235192	-0.196764	-0.246218	0.00331962	0.0242232	4
ENSG00000162885	protein_coding	B3GALNT2	beta-1,3-N-acetylgalactosaminyltransferase 2	148789	54558	-0.213301	-0.171581	-0.392677	-0.257785	0.00333525	0.0243242	3
ENSG00000026508	protein_coding	CD44	CD44 molecule (Indian blood group)	960	93532	-0.435129	0.0283543	-0.568553	-0.325629	0.00333844	0.0243345	3
ENSG00000115318	protein_coding	LOXL3	lysyl oxidase-like 3	84695	23276	0.208785	0.618601	0.180249	0.324886	0.00335398	0.0244346	6
ENSG00000128596	protein_coding	CCDC136	coiled-coil domain containing 136	64753	31375	-0.424401	-0.13321	-0.393577	-0.323741	0.00335656	0.0244403	4
ENSG00000064012	protein_coding	CASP8	caspase 8, apoptosis-related cysteine peptidase	841	54268	-0.182319	-0.222246	-0.400153	-0.265289	0.00337008	0.0245256	3
ENSG00000169085	protein_coding	C8orf46	chromosome 8 open reading frame 46	254778	58521	0.315402	0.318677	0.339377	0.32467	0.00338628	0.0246303	6
ENSG00000132199	protein_coding	ENOSF1	enolase superfamily member 1	55556	42352	-0.192734	-0.162802	-0.323295	-0.224491	0.00339099	0.0246514	4
ENSG00000152223	protein_coding	EPG5	ectopic P-granules autophagy protein 5 homolog (C. elegans)	57724	119665	-0.186932	-0.0934781	-0.330523	-0.202444	0.00339517	0.0246686	4
ENSG00000167193	protein_coding	CRK	v-crk avian sarcoma virus CT10 oncogene homolog	1398	42473	0.170111	0.264831	0.165601	0.200344	0.0033989	0.0246824	7
ENSG00000099250	protein_coding	NRP1	neuropilin 1	8829	158770	-0.312532	-0.0782867	-0.246449	-0.213237	0.00342966	0.0248925	4
ENSG00000178852	protein_coding	EFCAB13	EF-hand calcium binding domain 13	124989	118022	-0.641055	-0.0616871	-0.537836	-0.376474	0.0034339	0.02491	3
ENSG00000103342	protein_coding	GSPT1	G1 to S phase transition 1	2935	47954	0.214308	0.289878	0.111823	0.20541	0.0034423	0.0249576	7
ENSG00000143384	protein_coding	MCL1	myeloid cell leukemia 1	4170	5187	0.220162	0.251168	0.176621	0.216017	0.00344442	0.0249597	7
ENSG00000155463	protein_coding	OXA1L	oxidase (cytochrome c) assembly 1-like	5018	6519	-0.235182	-0.204971	-0.126277	-0.189241	0.00344762	0.0249695	4
ENSG00000203711	protein_coding	C6orf99	chromosome 6 open reading frame 99	100130967	40414	-0.395513	-0.0696608	-0.527306	-0.379162	0.00344955	0.0249702	3
ENSG00000148110	protein_coding	HIATL1	hippocampus abundant transcript-like 1	84641	86491	0.266633	0.163263	0.161143	0.197361	0.00350498	0.0253579	7
ENSG00000089847	protein_coding	ANKRD24	ankyrin repeat domain 24	170961	41460	-0.429491	-0.239295	-0.490656	-0.382708	0.00351367	0.0254073	3
ENSG00000166546	protein_coding	BEAN1	brain expressed, associated with NEDD4, 1	146227	66232	-0.88126	0.125354	-0.680351	-0.472202	0.00352403	0.0254416	3
ENSG00000156642	protein_coding	NPTN	neuroplastin	27020	74120	0.110476	0.219139	0.298652	0.209791	0.0035212	0.0254416	6
ENSG00000167702	protein_coding	KIFC2	kinesin family member C2	90990	8159	0.198589	0.231075	0.143203	0.191541	0.00352299	0.0254416	7
ENSG00000225439	antisense	BOLA3-AS1	BOLA3 antisense RNA 1 (head to head)	100507171	2052	0.200796	0.679616	0.259251	0.373473	0.00354635	0.0255891	6
ENSG00000070759	protein_coding	TESK2	testis-specific kinase 2	10420	147283	-0.210938	-0.60237	-0.341605	-0.384201	0.00356161	0.0256856	3
ENSG00000102934	protein_coding	PLLP	plasmolipin	51090	36140	-0.504319	-0.0582306	-0.442283	-0.328851	0.00356923	0.0257269	4
ENSG00000138594	protein_coding	TMOD3	tropomodulin 3 (ubiquitous)	29766	117667	0.245033	0.226608	0.129282	0.200371	0.00357373	0.025732	7
ENSG00000077713	protein_coding	SLC25A43	solute carrier family 25, member 43	203427	55418	0.220326	0.281849	0.200085	0.235084	0.00357264	0.025732	7
ENSG00000139618	protein_coding	BRCA2	breast cancer 2, early onset	675	84792	0.678	0.345357	0.0521947	0.409699	0.00358626	0.0258085	7
ENSG00000140367	protein_coding	UBE2Q2	ubiquitin-conjugating enzyme E2Q family member 2	92912	57793	0.213788	0.232201	0.122409	0.190232	0.00359018	0.0258231	7
ENSG00000021762	protein_coding	OSBPL5	oxysterol binding protein-like 5	114879	79623	0.165209	0.152648	0.452383	0.259825	0.00359613	0.0258522	6
ENSG00000095587	protein_coding	TLL2	tolloid-like 2	7093	149312	-0.521197	-0.138542	-0.0955716	-0.251497	0.00359981	0.025865	4
ENSG00000132963	protein_coding	POMP	proteasome maturation protein	51371	19821	0.190431	0.216908	0.147453	0.185115	0.00360782	0.0259088	7
ENSG00000106829	protein_coding	TLE4	transducin-like enhancer of split 4	7091	155109	-0.226916	-0.344876	-0.161089	-0.245504	0.00361967	0.0259801	2
ENSG00000125629	protein_coding	INSIG2	insulin induced gene 2	51141	22545	0.204931	0.196887	0.237774	0.213465	0.0036275	0.0260226	7
ENSG00000146648	protein_coding	EGFR	epidermal growth factor receptor	1956	237599	0.338273	0.343363	0.0168655	0.233638	0.00363126	0.0260359	7
ENSG00000183963	protein_coding	SMTN	smoothelin	6525	40652	-0.414534	-0.0434069	-0.237366	-0.231888	0.00364221	0.0260868	4
ENSG00000107104	protein_coding	KANK1	KN motif and ankyrin repeat domains 1	23189	275815	0.115885	0.294789	0.283384	0.232117	0.00364126	0.0260868	6
ENSG00000108370	protein_coding	RGS9	regulator of G-protein signaling 9	8787	90272	0.347296	0.103913	0.505197	0.338557	0.00364417	0.0260871	6
ENSG00000156482	protein_coding	RPL30	ribosomal protein L30	6156	21618	-0.203665	-0.255843	-0.145249	-0.201723	0.00364688	0.0260928	4
ENSG00000166130	protein_coding	IKBIP	IKBKB interacting protein	121457	31708	0.24555	0.193194	0.164845	0.201398	0.00365566	0.0261418	7
ENSG00000270392	transcribed_processed_pseudogene	PFN1P2	profilin 1 pseudogene 2	767846	1848	-0.183969	-0.400649	-0.513588	-0.361381	0.00365799	0.0261447	3
ENSG00000083444	protein_coding	PLOD1	procollagen-lysine, 2-oxoglutarate 5-dioxygenase 1	5351	41333	0.0587038	0.27146	0.449289	0.260178	0.00366998	0.0262166	6
ENSG00000136824	protein_coding	SMC2	structural maintenance of chromosomes 2	10592	47157	0.397869	0.091937	0.217253	0.240466	0.00368124	0.0262833	7
ENSG00000153404	protein_coding	PLEKHG4B	pleckstrin homology domain containing, family G (with RhoGef domain) member 4B	153478	49712	-0.0602392	-0.36063	-0.342259	-0.253775	0.00368566	0.026301	2
ENSG00000225302	antisense	RP11-539I5.1		NA	21444	-0.160007	-0.159392	-0.562901	-0.29008	0.00370187	0.0263986	3
ENSG00000117480	protein_coding	FAAH	fatty acid amide hydrolase	2166	19583	0.393433	0.247408	0.366385	0.347947	0.00370323	0.0263986	7
ENSG00000225614	protein_coding	ZNF469	zinc finger protein 469	84627	13286	0.122892	0.17128	0.50371	0.27942	0.00370773	0.0264169	6
ENSG00000163170	protein_coding	BOLA3	bolA family member 3	388962	12596	0.241823	0.342446	0.27414	0.287261	0.00372527	0.0265042	6
ENSG00000161547	protein_coding	SRSF2	serine/arginine-rich splicing factor 2	6427	3259	0.29773	0.207245	0.0905824	0.199397	0.00372659	0.0265042	7
ENSG00000127947	protein_coding	PTPN12	protein tyrosine phosphatase, non-receptor type 12	5782	102796	0.190126	0.222211	0.141619	0.184674	0.0037231	0.0265042	7
ENSG00000067221	protein_coding	STOML1	stomatin (EPB72)-like 1	9399	15699	0.197923	0.259533	0.24951	0.235109	0.00372975	0.0265042	7
ENSG00000049245	protein_coding	VAMP3	vesicle-associated membrane protein 3	9341	10163	0.209443	0.209032	0.169694	0.196107	0.0037285	0.0265042	7
ENSG00000006327	protein_coding	TNFRSF12A	tumor necrosis factor receptor superfamily, member 12A	51330	3938	-0.352239	-0.151105	-0.149271	-0.217275	0.00373351	0.0265171	4
ENSG00000109919	protein_coding	MTCH2	mitochondrial carrier 2	23788	25308	0.204595	0.230729	0.141764	0.192469	0.00373871	0.0265401	7
ENSG00000155380	protein_coding	SLC16A1	solute carrier family 16 (monocarboxylate transporter), member 1	6566	45166	0.104361	0.42609	0.170612	0.232811	0.00375777	0.0266615	6
ENSG00000187123	protein_coding	LYPD6	LY6/PLAUR domain containing 6	130574	144163	0.32059	0.530908	0.239161	0.32344	0.00380158	0.0269583	6
ENSG00000168916	protein_coding	ZNF608	zinc finger protein 608	57507	111894	0.0752306	0.280801	0.256166	0.204829	0.00381031	0.0270061	6
ENSG00000170004	protein_coding	CHD3	chromodomain helicase DNA binding protein 3	1107	27954	-0.267319	-0.289257	-0.0891289	-0.215384	0.00381271	0.027009	4
ENSG00000272849	lincRNA	RP11-347I19.8		NA	4461	-0.298756	-0.54078	-0.404383	-0.430942	0.00387328	0.0274095	3
ENSG00000133460	protein_coding	SLC2A11	solute carrier family 2 (facilitated glucose transporter), member 11	66035	29606	-0.431741	-0.144921	-0.18548	-0.255746	0.00387326	0.0274095	4
ENSG00000110104	protein_coding	CCDC86	coiled-coil domain containing 86	79080	9010	0.255665	0.206133	0.328149	0.263766	0.00389447	0.0275451	6
ENSG00000213598	processed_pseudogene	RP11-112J1.1		NA	375	-0.196203	-0.168351	-0.199428	-0.187945	0.00391042	0.0276435	4
ENSG00000135049	protein_coding	AGTPBP1	ATP/GTP binding protein 1	23287	195490	0.360358	0.246402	0.115558	0.242499	0.00392764	0.0277508	7
ENSG00000088970	protein_coding	KIZ	kizuna centrosomal protein	55857	120639	-0.433003	-0.445301	-0.145073	-0.339019	0.00395985	0.0279639	4
ENSG00000138193	protein_coding	PLCE1	phospholipase C, epsilon 1	51196	338834	0.621611	0.112275	0.165066	0.305718	0.00396294	0.0279712	7
ENSG00000104886	protein_coding	PLEKHJ1	pleckstrin homology domain containing, family J member 1	55111	7620	0.20258	0.265824	0.106009	0.192228	0.00396615	0.0279793	7
ENSG00000136542	protein_coding	GALNT5	polypeptide N-acetylgalactosaminyltransferase 5	11227	56613	-0.554612	-0.153344	-0.15573	-0.281283	0.00397422	0.0280217	4
ENSG00000081853	protein_coding	PCDHGA2	protocadherin gamma subfamily A, 2	56113	174219	-1.04272	-0.180948	-0.237611	-0.460839	0.00397915	0.0280274	3
ENSG00000196839	protein_coding	ADA	adenosine deaminase	100	32711	-0.505811	-0.136002	-0.32388	-0.315001	0.00397849	0.0280274	4
ENSG00000175662	protein_coding	TOM1L2	target of myb1-like 2 (chicken)	146691	128911	0.131127	0.126351	0.374219	0.210672	0.00398588	0.0280602	6
ENSG00000160113	protein_coding	NR2F6	nuclear receptor subfamily 2, group F, member 6	2063	14057	0.136972	0.313157	0.334799	0.261705	0.00399352	0.0280994	6
ENSG00000122786	protein_coding	CALD1	caldesmon 1	800	226476	0.157717	0.262201	0.459049	0.293002	0.00401176	0.0282132	6
ENSG00000126562	protein_coding	WNK4	WNK lysine deficient protein kinase 4	65266	16258	-0.953407	-0.0844991	-0.23334	-0.443743	0.00401499	0.0282212	4
ENSG00000166762	protein_coding	CATSPER2	cation channel, sperm associated 2	117155	39615	-0.49958	-0.153384	-0.389159	-0.351942	0.00402146	0.0282521	4
ENSG00000247498	antisense	RP11-392P7.6		100506314	56919	-0.468315	-0.13028	-0.368625	-0.356891	0.00403419	0.0283269	4
ENSG00000085788	protein_coding	DDHD2	DDHD domain containing 2	23259	50340	0.194938	0.212898	0.138806	0.182679	0.00404743	0.0284052	7
ENSG00000147044	protein_coding	CASK	calcium/calmodulin-dependent serine protein kinase (MAGUK family)	8573	408529	-0.319053	-0.0431541	-0.290035	-0.217576	0.00405926	0.0284735	4
ENSG00000185305	protein_coding	ARL15	ADP-ribosylation factor-like 15	54622	426637	-0.527923	-0.162634	-0.245986	-0.307365	0.00407346	0.0285584	4
ENSG00000100030	protein_coding	MAPK1	mitogen-activated protein kinase 1	5594	113180	0.234136	0.229401	0.129405	0.197825	0.00408357	0.0286145	7
ENSG00000211445	protein_coding	GPX3	glutathione peroxidase 3 (plasma)	2878	8555	-0.186765	-0.602701	-0.21394	-0.341515	0.00409427	0.0286599	3
ENSG00000268034	processed_pseudogene	AC005795.1		NA	746	0.232267	0.249256	0.157984	0.213601	0.00409318	0.0286599	7
ENSG00000089737	protein_coding	DDX24	DEAD (Asp-Glu-Ala-Asp) box helicase 24	57062	32954	-0.215654	-0.255218	-0.145499	-0.205547	0.00410338	0.0286941	4
ENSG00000143434	protein_coding	SEMA6C	sema domain, transmembrane domain (TM), and cytoplasmic domain, (semaphorin) 6C	10500	14979	-0.519159	-0.250171	-0.202287	-0.331096	0.00410198	0.0286941	4
ENSG00000075142	protein_coding	SRI	sorcin	6717	21875	0.175794	0.213975	0.155443	0.182115	0.0041143	0.0287557	6
ENSG00000187607	protein_coding	ZNF286A	zinc finger protein 286A	57335	21210	-0.463638	-0.17942	-0.342011	-0.324603	0.00411983	0.0287795	4
ENSG00000178401	protein_coding	DNAJC22	DnaJ (Hsp40) homolog, subfamily C, member 22	79962	10629	-0.15475	-0.314088	-0.258355	-0.24056	0.00413781	0.0288903	2
ENSG00000197121	protein_coding	PGAP1	post-GPI attachment to proteins 1	80055	94792	-0.215648	-0.26613	-0.323156	-0.267186	0.00415024	0.0289621	2
ENSG00000198315	protein_coding	ZKSCAN8	zinc finger with KRAB and SCAN domains 8	7745	17562	-0.349192	-0.132283	-0.222062	-0.233955	0.00416008	0.0289862	4
ENSG00000206527	protein_coding	PTPLB	protein tyrosine phosphatase-like (proline instead of catalytic arginine), member b	201562	94365	0.0261109	0.220301	0.524056	0.25552	0.00415744	0.0289862	6
ENSG00000174899	protein_coding	C3orf55	chromosome 3 open reading frame 55	152078	134503	0.446908	0.391152	0.126882	0.334724	0.00415901	0.0289862	7
ENSG00000178665	protein_coding	ZNF713	zinc finger protein 713	349075	54749	-0.309003	-0.294732	-0.530632	-0.391368	0.00416552	0.0290056	3
ENSG00000162929	protein_coding	KIAA1841	KIAA1841	84542	72163	0.446898	0.158351	0.157545	0.26147	0.00416714	0.0290056	7
ENSG00000205763	transcribed_unprocessed_pseudogene	RP9P	retinitis pigmentosa 9 pseudogene	441212	26361	0.562879	0.394388	0.105277	0.360593	0.004171	0.0290176	7
ENSG00000237493	processed_pseudogene	RP11-603J24.7		NA	603	-0.186555	-0.301042	-0.234237	-0.241715	0.004184	0.0290783	2
ENSG00000149541	protein_coding	B3GAT3	beta-1,3-glucuronyltransferase 3 (glucuronosyltransferase I)	26229	6879	0.10417	0.253145	0.380684	0.244391	0.00418198	0.0290783	6
ENSG00000267010	lincRNA	RP11-108P20.1		102725477	2329	0.0238325	-0.422759	-0.763666	-0.411999	0.00419334	0.0291282	3
ENSG00000134532	protein_coding	SOX5	SRY (sex determining region Y)-box 5	6660	421532	0.161454	0.753719	0.348797	0.394219	0.00420165	0.0291711	6
ENSG00000162191	protein_coding	UBXN1	UBX domain protein 1	51035	2619	-0.129847	-0.239115	-0.179391	-0.18308	0.00421437	0.0292444	2
ENSG00000177595	protein_coding	PIDD1	p53-induced death domain protein 1	55367	10574	-0.0841583	-0.430904	-0.164804	-0.22236	0.0042563	0.0295203	2
ENSG00000177144	processed_pseudogene	NUDT4P1	nudix (nucleoside diphosphate linked moiety X)-type motif 4 pseudogene 1	NA	545	0.360189	0.232071	0.38315	0.331827	0.00426335	0.0295541	7
ENSG00000127325	protein_coding	BEST3	bestrophin 3	144453	56116	-0.217661	-0.37332	-0.42138	-0.339634	0.00427232	0.0295746	3
ENSG00000188290	protein_coding	HES4	hes family bHLH transcription factor 4	57801	1210	0.380705	0.133094	0.235627	0.253631	0.00426866	0.0295746	7
ENSG00000165475	protein_coding	CRYL1	crystallin, lambda 1	51084	122190	0.188367	0.34321	0.220675	0.252516	0.00427282	0.0295746	7
ENSG00000111670	protein_coding	GNPTAB	N-acetylglucosamine-1-phosphate transferase, alpha and beta subunits	79158	85441	-0.165531	-0.244517	-0.174549	-0.195215	0.00428207	0.0296235	2
ENSG00000150051	protein_coding	MKX	mohawk homeobox	283078	73185	-0.382781	-0.0594841	-0.863836	-0.406389	0.0042915	0.0296736	3
ENSG00000099785	protein_coding	2002-03-01	membrane-associated ring finger (C3HC4) 2, E3 ubiquitin protein ligase	51257	25747	0.172927	0.246606	0.301245	0.239859	0.00433735	0.0299601	6
ENSG00000087274	protein_coding	ADD1	adducin 1 (alpha)	118	86219	0.195828	0.188127	0.23137	0.205108	0.00433732	0.0299601	7
ENSG00000136122	protein_coding	BORA	bora, aurora kinase A activator	79866	28449	0.61141	0.141504	0.256501	0.372901	0.00434928	0.0300273	7
ENSG00000154229	protein_coding	PRKCA	protein kinase C, alpha	5578	508107	0.12585	0.184603	0.274308	0.194968	0.00441852	0.0304898	6
ENSG00000162714	protein_coding	ZNF496	zinc finger protein 496	84838	34434	-0.286046	-0.148433	-0.205482	-0.213657	0.00442482	0.0305178	4
ENSG00000213942	processed_pseudogene	RP1-102E24.1		NA	376	-0.303714	-0.0704037	-0.440876	-0.269571	0.0044616	0.0307559	3
ENSG00000163393	protein_coding	SLC22A15	solute carrier family 22, member 15	55356	93556	-0.0656506	-0.628324	-0.210627	-0.300628	0.00447636	0.0308419	2
ENSG00000102144	protein_coding	PGK1	phosphoglycerate kinase 1	5230	64108	0.183915	0.313341	0.256525	0.251341	0.00448675	0.0308978	6
ENSG00000247373	lincRNA	RP11-486O12.2		101927415	9224	-0.433503	-0.467721	-0.296428	-0.414774	0.00449648	0.0309492	4
ENSG00000242071	processed_pseudogene	RPL7AP6	ribosomal protein L7a pseudogene 6	NA	800	-0.255789	-0.243863	-0.110563	-0.203523	0.004508	0.0310128	4
ENSG00000102572	protein_coding	STK24	serine/threonine kinase 24	8428	132755	0.209303	0.19361	0.190169	0.197962	0.00451547	0.0310484	7
ENSG00000165795	protein_coding	NDRG2	NDRG family member 2	57447	54109	-0.326227	-0.232316	-0.413764	-0.320599	0.00453161	0.0311436	3
ENSG00000116717	protein_coding	GADD45A	growth arrest and DNA-damage-inducible, alpha	1647	3277	-0.147281	-0.329737	-0.147301	-0.207853	0.00453714	0.0311659	2
ENSG00000139194	protein_coding	RBP5	retinol binding protein 5, cellular	83758	5258	-0.310659	-0.369995	-0.241068	-0.318943	0.00455689	0.0312857	2
ENSG00000123143	protein_coding	PKN1	protein kinase N1	5585	38814	0.204387	0.125969	0.244664	0.192011	0.00458148	0.0314312	6
ENSG00000115902	protein_coding	SLC1A4	solute carrier family 1 (glutamate/neutral amino acid transporter), member 4	6509	35388	0.633818	0.0537927	0.188429	0.303413	0.0045827	0.0314312	7
ENSG00000082438	protein_coding	COBLL1	cordon-bleu WH2 repeat protein-like 1	22837	190055	-0.162078	-0.114445	-0.329504	-0.199793	0.00458593	0.0314375	4
ENSG00000136014	protein_coding	USP44	ubiquitin specific peptidase 44	84101	34930	-0.161159	-0.380086	-0.510335	-0.362453	0.0045913	0.0314584	3
ENSG00000143164	protein_coding	DCAF6	DDB1 and CUL4 associated factor 6	55827	140060	0.154847	0.203479	0.177282	0.17876	0.00459867	0.031493	6
ENSG00000143079	protein_coding	CTTNBP2NL	CTTNBP2 N-terminal like	55917	67275	-0.188235	-0.218778	-0.151789	-0.186558	0.00460891	0.0315472	2
ENSG00000215190	processed_transcript	LINC00680	long intergenic non-protein coding RNA 680	728411	15427	-0.252043	-0.35774	-0.281351	-0.297029	0.00461187	0.0315516	2
ENSG00000214655	protein_coding	ZSWIM8	zinc finger, SWIM-type containing 8	23053	16215	-0.259646	-0.169864	-0.120002	-0.183481	0.00463464	0.0316914	4
ENSG00000170270	protein_coding	C14orf142	chromosome 14 open reading frame 142	84520	4200	0.393976	0.424364	0.120609	0.318667	0.00465196	0.0317938	7
ENSG00000006062	protein_coding	MAP3K14	mitogen-activated protein kinase kinase kinase 14	9020	53919	-0.372972	-0.0513146	-0.334094	-0.255243	0.00467729	0.0319242	4
ENSG00000153485	protein_coding	TMEM251	transmembrane protein 251	26175	2138	0.420587	0.254625	0.233582	0.315147	0.0046779	0.0319242	7
ENSG00000170876	protein_coding	TMEM43	transmembrane protein 43	79188	18739	0.258203	0.143317	0.150057	0.183471	0.00467808	0.0319242	7
ENSG00000178882	protein_coding	FAM101A	family with sequence similarity 101, member A	144347	342809	-0.120825	0.566047	0.483144	0.309232	0.00470493	0.0320913	6
ENSG00000101407	protein_coding	TTI1	TELO2 interacting protein 1	9675	50461	0.301112	0.19657	0.174991	0.225299	0.00471453	0.0321406	7
ENSG00000137198	protein_coding	GMPR	guanosine monophosphate reductase	2766	56969	0.0727562	0.471817	0.643222	0.385493	0.00471865	0.0321526	6
ENSG00000013375	protein_coding	PGM3	phosphoglucomutase 3	5238	32786	0.158072	0.266011	0.130239	0.184486	0.00472877	0.0321911	6
ENSG00000145730	protein_coding	PAM	peptidylglycine alpha-amidating monooxygenase	5066	277124	0.131473	0.321304	0.263243	0.238844	0.00473141	0.0321911	6
ENSG00000197892	protein_coding	KIF13B	kinesin family member 13B	23303	195845	0.241022	0.136279	0.301927	0.226283	0.00473103	0.0321911	7
ENSG00000167799	protein_coding	NUDT8	nudix (nucleoside diphosphate linked moiety X)-type motif 8	254552	1992	0.690588	0.374126	0.0759309	0.408017	0.00474253	0.0322507	7
[truncated: 278 more rows]
