# Supplementary material for: RNA sequencing analysis of human podocytes reveals glucocorticoid regulated gene networks targeting non-immune pathways
Source: Sci Rep. 2016 Oct 24;6:35671. doi: 10.1038/srep35671 (PMC5075905; doi:10.1038/srep35671)
Supplement: Supplementary Table 2 [file srep35671-s3.xls]

## Sheet: cluster_enrichment_TFBS.txt (2)
Cluster	setID	nAnno	nOverlap	zscore	pvalue	adjp	name	namespace	distance	members
Cluster_1	V$CDX2_Q5	253	12	5.36	7.9e-06	0.0018	Genes with promoter regions [-2kb,2kb] around transcription start site containing the motif ANANTTTTATKRCC which matches annotation for CDX2: caudal type homeobox transcription factor 2	C3	NA	LSAMP,NAV3,CADM1,JAG1,HMGA2,CREB5,ADAMTSL1,DPF3,NCKAP5,ASB2,KCTD4,FRMD5
Cluster_1	TGATTTRY_V$GFI1_01	294	12	4.72	3.9e-05	0.0044	Genes with promoter regions [-2kb,2kb] around transcription start site containing the motif TGATTTRY which matches annotation for GFI1: growth factor independent 1	C3	NA	LSAMP,GDNF,CREB5,NPPB,MAPK10,SLCO2A1,SLC2A12,NRP2,FBXO32,MAB21L3,RASGRF2,NMNAT3
Cluster_1	V$GR_01	203	9	4.38	0.00013	0.0075	Genes with promoter regions [-2kb,2kb] around transcription start site containing the motif NNNNNNNGKACNNNNTGTTCTNNNNNN which matches annotation for NR3C1: nuclear receptor subfamily 3, group C, member 1 (glucocorticoid receptor)	C3	NA	GDNF,SEMA3A,DUSP10,ADAMTSL1,NCKAP5,TMEM86A,KCTD4,LRRC17,GCNT3
Cluster_1	V$NKX25_01	125	7	4.64	0.0001	0.0075	Genes with promoter regions [-2kb,2kb] around transcription start site containing the motif TYAAGTG which matches annotation for NKX2-5: NK2 transcription factor related, locus 5 (Drosophila)	C3	NA	CRABP2,CREB5,ADAMTS5,PRDM8,TRIM55,IQCD,KCTD4
Cluster_1	V$NFKB_Q6	253	10	4.17	0.00018	0.0083	Genes with promoter regions [-2kb,2kb] around transcription start site containing motif NGGGGAMTTTCCNN. Motif does not match any known transcription factor	C3	NA	TMEM27,CADM1,IL4I1,VCAM1,CSF2,IL23A,ADAMTS5,BMF,PLA1A,PLAU
Cluster_2	V$ZIC2_01	247	8	5.81	7.2e-06	0.00026	Genes with promoter regions [-2kb,2kb] around transcription start site containing the motif KGGGTGGTC which matches annotation for ZIC2: Zic family member 2 (odd-paired homolog, Drosophila)	C3	NA	MLLT6,ZNF462,SESN2,TP53,HSPH1,UBALD2,PIM1,ZNF384
Cluster_2	V$NF1_Q6	261	7	4.74	8.2e-05	0.00096	Genes with promoter regions [-2kb,2kb] around transcription start site containing the motif NNTTGGCNNNNNNCCNNN which matches annotation for NF1: neurofibromin 1 (neurofibromatosis, von Recklinghausen disease, Watson disease)	C3	NA	ZNF462,SESN2,FAM193B,RBP5,OSBPL7,ZNF384,TANK
Cluster_2	V$NFY_01	254	7	4.83	6.8e-05	0.00096	Genes with promoter regions [-2kb,2kb] around transcription start site containing motif NNNRRCCAATSRGNNN. Motif does not match any known transcription factor	C3	NA	TLE4,SESN2,RHOB,NARF,UBALD2,IER5,KLF11
Cluster_2	V$NRF2_01	270	7	4.62	0.0001	0.00096	Genes with promoter regions [-2kb,2kb] around transcription start site containing the motif ACCGGAAGNG which matches annotation for GABPB1: GA binding protein transcription factor, beta subunit 1.	C3	NA	HSPH1,CTTNBP2NL,TCF7,UBXN1,ZNF384,TFCP2,RPL34
Cluster_2	TTCNRGNNNNTTC_V$HSF_Q6	152	5	4.62	0.00017	0.0011	Genes with promoter regions [-2kb,2kb] around transcription start site containing motif TTCNRGNNNNTTC. Motif does not match any known transcription factor	C3	NA	ZNF462,SESN2,HSPH1,PVRL1,HSPA4L
Cluster_2	V$RORA2_01	150	5	4.66	0.00016	0.0011	Genes with promoter regions [-2kb,2kb] around transcription start site containing the motif NWAWNTAGGTCAN which matches annotation for RORA: RAR-related orphan receptor A	C3	NA	TLE4,PVRL1,FAM193B,PIM1,HSPA4L
Cluster_2	V$E2F1_Q4_01	228	6	4.32	0.00023	0.0012	Genes with promoter regions [-2kb,2kb] around transcription start site containing the motif TTTSGCGSG which matches annotation for E2F&lt;br&gt; TFDP1: transcription factor Dp-1	C3	NA	TLE4,NASP,PVRL1,PIM1,OSBPL7,ITGA1
Cluster_2	V$E2F_Q3_01	235	6	4.22	0.00028	0.0013	Genes with promoter regions [-2kb,2kb] around transcription start site containing the motif TTTSGCGSG which matches annotation for E2F&lt;br&gt; TFDP1: transcription factor Dp-1	C3	NA	TLE4,NASP,PVRL1,PIM1,OSBPL7,ITGA1
Cluster_2	V$NFKB_Q6	253	6	3.98	0.00044	0.0018	Genes with promoter regions [-2kb,2kb] around transcription start site containing motif NGGGGAMTTTCCNN. Motif does not match any known transcription factor	C3	NA	MLLT6,NUP62,CYLD,IER5,ZNF384,TANK
Cluster_2	V$AP1_01	267	6	3.82	0.0006	0.0019	Genes with promoter regions [-2kb,2kb] around transcription start site containing the motif NNNTGAGTCAKCN which matches annotation for JUN: jun oncogene	C3	NA	CTTNBP2NL,GADD45A,PIM1,TCF7,EEF1A1,CPNE8
Cluster_2	V$HNF4_01	269	6	3.79	0.00063	0.0019	Genes with promoter regions [-2kb,2kb] around transcription start site containing the motif NNNRGGNCAAAGKTCANNN which matches annotation for HNF4A: hepatocyte nuclear factor 4, alpha	C3	NA	MLLT6,CREBRF,RHOB,TP53,PTBP2,ITGA1
Cluster_2	V$SOX5_01	265	6	3.84	0.00058	0.0019	Genes with promoter regions [-2kb,2kb] around transcription start site containing the motif NNAACAATNN which matches annotation for SOX5: SRY (sex determining region Y)-box 5	C3	NA	MLLT6,RHOB,NASP,TP53,PIM1,SEMA6A
Cluster_2	V$E2F_Q6	232	5	3.36	0.0016	0.0043	Genes with promoter regions [-2kb,2kb] around transcription start site containing motif TTTSGCGS. Motif does not match any known transcription factor	C3	NA	NUP62,NASP,PVRL1,PIM1,SEMA6A
Cluster_2	V$E2F1_Q6	232	5	3.36	0.0016	0.0043	Genes with promoter regions [-2kb,2kb] around transcription start site containing the motif TTTSGCGS which matches annotation for E2F1: E2F transcription factor 1	C3	NA	NUP62,NASP,PVRL1,PIM1,SEMA6A
Cluster_2	TGGNNNNNNKCCAR_UNKNOWN	422	7	3.16	0.002	0.0048	Genes with promoter regions [-2kb,2kb] around transcription start site containing motif TGGNNNNNNKCCAR. Motif does not match any known transcription factor	C3	NA	ZNF462,TP53,OSBPL7,ITGA1,GTPBP2,TANK,FAM118B
Cluster_2	V$E2F1_Q4	244	5	3.22	0.0021	0.0048	Genes with promoter regions [-2kb,2kb] around transcription start site containing the motif NTTSGCGG which matches annotation for E2F1: E2F transcription factor 1	C3	NA	NASP,PVRL1,UBALD2,OSBPL7,ITGA1
Cluster_2	V$NFKAPPAB_01	250	5	3.15	0.0024	0.0051	Genes with promoter regions [-2kb,2kb] around transcription start site containing the motif GGGAMTTYCC which matches annotation for NFKB&lt;br&gt; RELA: v-rel reticuloendotheliosis viral oncogene homolog A, nuclear factor of kappa light polypeptide gene enhancer in B-cells 3, p65 (avian)	C3	NA	SESN2,TP53,CYLD,IER5,ZNF384
Cluster_2	V$LEF1_Q6	260	5	3.05	0.0029	0.0055	Genes with promoter regions [-2kb,2kb] around transcription start site containing the motif SWWCAAAGGG which matches annotation for LEF1: lymphoid enhancer-binding factor 1&lt;br&gt; TCF1: transcription factor 1, hepatic; LF-B1, hepatic nuclear factor (HNF1), albumin proximal factor	C3	NA	MLLT6,NARF,PIM1,TCF7,TFCP2
Cluster_2	V$NFKB_C	262	5	3.03	0.003	0.0055	Genes with promoter regions [-2kb,2kb] around transcription start site containing motif NGGGACTTTCCA. Motif does not match any known transcription factor	C3	NA	MLLT6,SESN2,CYLD,IER5,ZNF384
Cluster_2	V$STAT_Q6	260	5	3.05	0.0029	0.0055	Genes with promoter regions [-2kb,2kb] around transcription start site containing motif NNNNNTTCTKGGA. Motif does not match any known transcription factor	C3	NA	ZNF462,CTTNBP2NL,SEMA6A,CPNE8,IRF2
Cluster_2	GTGGGTGK_UNKNOWN	293	5	2.73	0.0052	0.0091	Genes with promoter regions [-2kb,2kb] around transcription start site containing motif GTGGGTGK. Motif does not match any known transcription factor	C3	NA	CTTNBP2NL,PVRL1,CYLD,EEF1A1,ZNF384
Cluster_2	TGCCAAR_V$NF1_Q6	722	9	2.64	0.0055	0.0092	Genes with promoter regions [-2kb,2kb] around transcription start site containing the motif TGCCAAR which matches annotation for NF1: neurofibromin 1 (neurofibromatosis, von Recklinghausen disease, Watson disease)	C3	NA	ZNF462,PVRL1,CYLD,SEMA6A,OSBPL7,MB21D2,UBXN1,PGAP1,AP1AR
Cluster_3	GCANCTGNY_V$MYOD_Q6	921	41	6.02	4.8e-08	1.7e-05	Genes with promoter regions [-2kb,2kb] around transcription start site containing the motif GCANCTGNY which matches annotation for MYOD1: myogenic differentiation 1	C3	NA	CDH13,EFNA1,TEF,ADAM12,ZNF503,GFRA1,GRB7,SYTL2,PREX2,YPEL1,ARID5A,ATXN7L2,AXIN2,NEDD4L,SLC9A7,BEST3,MOSPD1,CCDC85B,BAI2,LHX1,RGS3,PLEKHA6,ROBO3,PRICKLE1,TRIB1,ALPK2,NEXN-AS1,LMO4,CAMK1D,FUT8,CSDC2,CCND2,PTPRK,TEAD2,SERPINB7,RIN1,LTB4R2,FAM107B,RPAIN,USP54,NEGR1
Cluster_3	V$E12_Q6	262	18	6.05	4.6e-07	8e-05	Genes with promoter regions [-2kb,2kb] around transcription start site containing the motif RRCAGGTGNCV which matches annotation for TCF3: transcription factor 3 (E2A immunoglobulin enhancer binding factors E12/E47)	C3	NA	ADAM12,FAM49A,GFRA1,GRB7,ARID5A,ATXN7L2,NEDD4L,CHST9,BEST3,CCDC85B,KLHL13,SORCS2,ROBO3,CAMK1D,FUT8,RIN1,RPAIN,NEGR1
Cluster_3	CTGCAGY_UNKNOWN	763	32	4.9	5.1e-06	0.0006	Genes with promoter regions [-2kb,2kb] around transcription start site containing motif CTGCAGY. Motif does not match any known transcription factor	C3	NA	CDH13,PDGFRB,SOX4,TFDP2,BAI3,KITLG,GATA6,SYTL2,TTBK2,TSC22D1,ZNF711,AXIN2,COL11A2,CCDC85B,TMEM132A,KLHL13,PIK3IP1,BAI2,PLEKHA6,TRIB1,NEXN-AS1,ATP6V1B2,MST1,SATB1,FZD4,LMO4,SLC48A1,ADCK3,CAMK1D,ARRDC3,FAM129A,IER5L
Cluster_3	V$E47_02	250	15	4.88	1.8e-05	0.0012	Genes with promoter regions [-2kb,2kb] around transcription start site containing the motif NNNMRCAGGTGTTMNN which matches annotation for TCF3: transcription factor 3 (E2A immunoglobulin enhancer binding factors E12/E47)	C3	NA	ADAM12,ZNF503,SYTL2,HMCN1,AFF3,MMP16,ARID5A,PDE4B,SLC9A7,KLHL13,FUT8,TEAD2,USP54,DNAH17,PODXL
Cluster_3	V$GATA1_03	245	15	4.97	1.4e-05	0.0012	Genes with promoter regions [-2kb,2kb] around transcription start site containing the motif ANGNDGATAANNGN which matches annotation for GATA1: GATA binding protein 1 (globin transcription factor 1)	C3	NA	GATA6,SYTL2,NDRG2,TTBK2,MMP16,ATXN7L2,CD40,GREM1,RASGRP3,FZD4,EHF,CSDC2,FMO4,ADAMTS3,UCN2
Cluster_3	V$LBP1_Q6	224	14	4.89	2e-05	0.0012	Genes with promoter regions [-2kb,2kb] around transcription start site containing the motif CAGCTGS which matches annotation for UBP1: upstream binding protein 1 (LBP-1a)	C3	NA	LOXL4,EFNA1,ZNF503,SYTL2,PTGFRN,BEST3,CCDC85B,PLEKHA6,PRICKLE1,NEXN-AS1,LMO4,CCND2,RIN1,USP54
Cluster_3	V$STAT6_01	264	15	4.63	3.6e-05	0.0018	Genes with promoter regions [-2kb,2kb] around transcription start site containing the motif NAWTTCCN which matches annotation for STAT6: signal transducer and activator of transcription 6, interleukin-4 induced	C3	NA	THBS2,KITLG,TCF4,NDRG2,ST8SIA1,NEDD4L,CHST9,KLHL13,ICAM1,TRIB1,SATB1,LMO4,ARRDC3,BTG1,CD274
Cluster_3	GGATTA_V$PITX2_Q2	585	24	4.09	9.6e-05	0.003	Genes with promoter regions [-2kb,2kb] around transcription start site containing the motif GGATTA which matches annotation for PITX2: paired-like homeodomain transcription factor 2	C3	NA	KITLG,ZNF503,TCF4,SYTL2,PDE4B,ACKR3,BEST3,PLEKHA6,FAM198B,ROBO3,TRIB1,NOG,ATP6V1B2,FZD4,EHF,FIGN,USP54,BTG1,CTSC,LAMC2,SLC5A3,PPAP2C,SLC4A7,FIBCD1
Cluster_3	RTAAACA_V$FREAC2_01	916	33	4.03	8.7e-05	0.003	Genes with promoter regions [-2kb,2kb] around transcription start site containing the motif RTAAACA which matches annotation for FOXF2: forkhead box F2	C3	NA	TFDP2,NTN1,BAI3,ADAM12,FAM49A,GFRA1,GRB7,TCF4,MAFF,HMCN1,NDRG2,PREX2,MMP16,HBP1,ATXN7L2,ZNF711,AXIN2,MOSPD1,PIK3IP1,GREM1,TRIB1,LMO4,ADCK3,CAMK1D,SMOX,GPR110,MSC,GPR137B,PCSK5,CTH,EML1,MDM2,TMCC2
Cluster_3	V$FOXO4_02	255	14	4.32	8.9e-05	0.003	Genes with promoter regions [-2kb,2kb] around transcription start site containing the motif NNGTTGTTTACNTN which matches annotation for MLLT7: myeloid/lymphoid or mixed-lineage leukemia (trithorax homolog, Drosophila); translocated to, 7	C3	NA	NTN1,EFNA1,GFRA1,GRB7,MAFF,HMCN1,HBP1,PIK3IP1,GPR110,HLX,GPR137B,EML1,DNAH17,PDGFD
Cluster_3	V$IRF1_01	250	14	4.4	7.1e-05	0.003	Genes with promoter regions [-2kb,2kb] around transcription start site containing the motif SAAAAGYGAAACC which matches annotation for IRF1: interferon regulatory factor 1	C3	NA	GATA6,CHST11,LIF,PTPRR,SEMA7A,ZSCAN2,SAT1,DLG1,ATF3,NOG,LMO4,SALL2,HLX,KYNU
Cluster_3	V$MYOD_01	265	14	4.15	0.00014	0.004	Genes with promoter regions [-2kb,2kb] around transcription start site containing the motif SRACAGGTGKYG which matches annotation for MYOD1: myogenic differentiation 1	C3	NA	EFNA1,KIAA1407,ARID5A,COL11A2,MOSPD1,CCDC85B,SORCS2,PRICKLE1,ARRDC3,FUT8,USP54,LAMC2,SLC5A3,EML1
Cluster_3	TTANTCA_UNKNOWN	951	33	3.8	0.00018	0.0048	Genes with promoter regions [-2kb,2kb] around transcription start site containing motif TTANTCA. Motif does not match any known transcription factor	C3	NA	SOX4,KITLG,TEF,GATA6,GFRA1,GRB7,MAFF,SYTL2,TSC22D1,HBP1,ATXN7L2,SLAIN1,PTPRR,NEDD4L,ACKR3,KLHL13,SAT1,GREM1,ROBO3,PRICKLE1,BIN3,NOG,ATP6V1B2,LMO4,PTPRK,SERPINB7,RIN1,LAMC2,SLC5A3,CD44,WDR73,LARGE,CNIH3
Cluster_3	V$NFKAPPAB_01	250	13	3.93	0.00025	0.0063	Genes with promoter regions [-2kb,2kb] around transcription start site containing the motif GGGAMTTYCC which matches annotation for NFKB&lt;br&gt; RELA: v-rel reticuloendotheliosis viral oncogene homolog A, nuclear factor of kappa light polypeptide gene enhancer in B-cells 3, p65 (avian)	C3	NA	NTN1,CD40,COL11A2,LAMA1,BAI2,ICAM1,GREM1,FAM129A,EHF,MSC,CXCL16,RIN2,EBI3
Cluster_3	V$HP1SITEFACTOR_Q6	230	12	3.79	0.00038	0.009	Genes with promoter regions [-2kb,2kb] around transcription start site containing motif AATWTTCAACAG. Motif does not match any known transcription factor	C3	NA	SOX4,TFDP2,PREX2,HBP1,LHX1,RGS3,PRICKLE1,NOG,LMO4,GPR110,RIN2,CASP8
Cluster_3	V$LYF1_01	264	13	3.71	0.00044	0.0096	Genes with promoter regions [-2kb,2kb] around transcription start site containing motif TTTGGGAGR. Motif does not match any known transcription factor	C3	NA	CDH13,PDGFRB,GFRA1,TCF4,ATXN7L2,EFNB3,PRICKLE1,DYRK2,FUT8,CSDC2,TEAD2,FAM107B,HLX
Cluster_4	V$AP4_Q6	226	15	5.06	1.1e-05	0.0015	Genes with promoter regions [-2kb,2kb] around transcription start site containing the motif CWCAGCTGGN which matches annotation for TFAP4: transcription factor AP-4 (activating enhancer binding protein 4)	C3	NA	FOXO4,ZBTB18,TRPC4,RASL10B,CBX6,ZSWIM8,RUNX1,COL7A1,GNB3,ZMIZ1,SYTL1,CNNM2,SCAMP5,PTPRS,ABHD4
Cluster_4	V$HEN1_01	196	14	5.22	8.3e-06	0.0015	Genes with promoter regions [-2kb,2kb] around transcription start site containing the motif NNNGGNCNCAGCTGCGNCCCNN which matches annotation for NHLH1: nescient helix loop helix 1	C3	NA	TGIF1,ZBTB18,BDNF,RASL10B,CALCOCO1,ZNF513,CBX6,BMP4,SALL1,IRF2BPL,OLFML2A,PTPRS,AMPD2,LOXL1
Cluster_4	V$TITF1_Q3	239	16	5.27	5.5e-06	0.0015	Genes with promoter regions [-2kb,2kb] around transcription start site containing the motif WCTCAAGTGT which matches annotation for TITF1: thyroid transcription factor 1	C3	NA	MID1,TGIF1,NEO1,TLE3,TSPAN13,JARID2,RFX3,ITPR1,ZEB2,ZNF532,MYRF,CNNM2,MXI1,PAX8,AFAP1,CCDC136
Cluster_4	RACCACAR_V$AML_Q6	261	16	4.86	1.8e-05	0.0017	Genes with promoter regions [-2kb,2kb] around transcription start site containing the motif RACCACAR which matches annotation for RUNX1: runt-related transcription factor 1 (acute myeloid leukemia 1; aml1 oncogene)	C3	NA	WBP1,TSPAN13,MTMR3,CALCOCO1,ZEB2,RUNX1,ACIN1,TNFRSF12A,WNK4,AGPAT4,DYRK1B,ZNF821,MAFG,CFH,PTPRS,C11orf31
Cluster_4	V$MAF_Q6	259	15	4.44	5.9e-05	0.0047	Genes with promoter regions [-2kb,2kb] around transcription start site containing the motif TRGRRGGAAGTKKSST which matches annotation for MAF: v-maf musculoaponeurotic fibrosarcoma oncogene homolog (avian)	C3	NA	ZBTB18,CXXC5,RNF44,ITPR1,BMP4,PHC1,SLC41A1,HNF1B,GAB2,TPBG,AGPAT4,GOLGA2P7,SYTL1,KCNJ16,PIK3CD
Cluster_4	V$AP2GAMMA_01	249	14	4.16	0.00013	0.0087	Genes with promoter regions [-2kb,2kb] around transcription start site containing the motif GCCYNNGGS which matches annotation for TFAP2C: transcription factor AP-2 gamma (activating enhancer binding protein 2 gamma)	C3	NA	HOXA3,SEMA6C,NEO1,CXXC5,JARID2,ATF5,CBX6,GPRC5C,TSPAN33,DTX3,SOX9,LDB1,PAK3,CTSA
Cluster_5	V$SRF_C	211	17	7.86	3e-09	6.3e-07	Genes with promoter regions [-2kb,2kb] around transcription start site containing the motif DCCWTATATGGNCWN which matches annotation for SRF: serum response factor (c-fos serum response element-binding transcription factor)	C3	NA	ACTB,DSTN,DNAJB4,NPAS2,ITGB6,KLF6,TAGLN,TMEM47,DIXDC1,ACTN1,COL8A1,LMCD1,MCAM,GADD45G,TSPAN2,JPH2,MYL9
Cluster_5	V$SRF_Q5_01	220	17	7.62	5.8e-09	6.3e-07	Genes with promoter regions [-2kb,2kb] around transcription start site containing the motif CCAWATAWGGMNMNG which matches annotation for SRF: serum response factor (c-fos serum response element-binding transcription factor)	C3	NA	ACTB,DSTN,SGK1,NPAS2,ITGB6,NPR3,KLF6,PCDH7,TAGLN,TPM2,TMEM47,DIXDC1,ACTN1,GADD45G,MYADM,CXCL5,MYL9
Cluster_5	V$SRF_Q4	221	16	7.04	3.9e-08	2.8e-06	Genes with promoter regions [-2kb,2kb] around transcription start site containing the motif SCCAWATAWGGMNMNNNN which matches annotation for SRF: serum response factor (c-fos serum response element-binding transcription factor)	C3	NA	ACTB,SORT1,DSTN,SGK1,NPAS2,NPR3,KLF6,EDN1,TAGLN,TPM2,TMEM47,DIXDC1,ACTN1,GADD45G,JPH2,MYL9
Cluster_5	V$SRF_Q6	241	15	6.05	7.5e-07	4e-05	Genes with promoter regions [-2kb,2kb] around transcription start site containing the motif GNCCAWATAWGGMN which matches annotation for SRF: serum response factor (c-fos serum response element-binding transcription factor)	C3	NA	ACTB,WNT5A,NPAS2,NPR3,KLF6,PCDH7,TAGLN,TPM2,TMEM47,DIXDC1,ACTN1,GADD45G,MYADM,JPH2,MYL9
Cluster_5	CCAWWNAAGG_V$SRF_Q4	87	8	5.89	6.3e-06	0.00027	Genes with promoter regions [-2kb,2kb] around transcription start site containing the motif CCAWWNAAGG which matches annotation for SRF: serum response factor (c-fos serum response element-binding transcription factor)	C3	NA	ACTB,NPAS2,KLF6,PCDH7,TAGLN,TPM2,TMEM47,DIXDC1
Cluster_5	V$GATA1_05	283	13	4.3	0.0001	0.0036	Genes with promoter regions [-2kb,2kb] around transcription start site containing the motif NCWGATAACA which matches annotation for GATA1: GATA binding protein 1 (globin transcription factor 1)	C3	NA	TSC22D3,CCDC80,KCNJ15,KCNS3,TYRO3,TMEM47,PCDH9,ALDH1A1,COL4A3,COL4A4,ARMC8,KLHL4,CXCL5
Cluster_5	AAANWWTGC_UNKNOWN	192	10	4.23	0.00016	0.0049	Genes with promoter regions [-2kb,2kb] around transcription start site containing motif AAANWWTGC. Motif does not match any known transcription factor	C3	NA	ACTB,DUSP1,LOX,SORT1,SGCD,CDC42EP3,PPARGC1A,DSTN,ZHX3,TRAM1
Cluster_5	TAAWWATAG_V$RSRFC4_Q2	165	9	4.18	0.0002	0.0055	Genes with promoter regions [-2kb,2kb] around transcription start site containing the motif TAAWWATAG which matches annotation for MEF2A: MADS box transcription enhancer factor 2, polypeptide A (myocyte enhancer factor 2A)	C3	NA	PPARGC1A,TYRO3,USP2,COL8A1,PER1,DGKI,CPNE7,PCDH9,GNB4
Cluster_5	CTAWWWATA_V$RSRFC4_Q2	360	14	3.75	0.00037	0.009	Genes with promoter regions [-2kb,2kb] around transcription start site containing the motif CTAWWWATA which matches annotation for MEF2A: MADS box transcription enhancer factor 2, polypeptide A (myocyte enhancer factor 2A)	C3	NA	SGCD,CDC42EP3,PPARGC1A,CKB,TYRO3,USP2,SLITRK4,TPM2,COL8A1,HSPB1,PER1,DGKI,CPNE7,LMCD1
Cluster_6	V$SRF_01	50	11	8.77	2.9e-09	1.2e-06	Genes with promoter regions [-2kb,2kb] around transcription start site containing the motif ATGCCCATATATGGWNNT which matches annotation for SRF: serum response factor (c-fos serum response element-binding transcription factor)	C3	NA	CALD1,TGFB1I1,WDR1,CFL1,VCL,FLNA,PLCB3,SLC25A4,ANXA6,CAP1,CNN2
Cluster_6	V$SRF_C	211	18	5.58	1.8e-06	0.00035	Genes with promoter regions [-2kb,2kb] around transcription start site containing the motif DCCWTATATGGNCWN which matches annotation for SRF: serum response factor (c-fos serum response element-binding transcription factor)	C3	NA	MBNL1,CALD1,STARD13,TGFB1I1,CFL1,VCL,SUN2,FLNA,PLCB3,PDLIM5,LPP,MIR22HG,SLC25A4,ANXA6,CAP1,SSH3,CNN2,RSU1
Cluster_6	V$SRF_Q6	241	18	4.92	1.2e-05	0.0017	Genes with promoter regions [-2kb,2kb] around transcription start site containing the motif GNCCAWATAWGGMN which matches annotation for SRF: serum response factor (c-fos serum response element-binding transcription factor)	C3	NA	MBNL1,CALD1,STARD13,TGFB1I1,CFL1,ZEB1,VCL,SUN2,FLNA,PLCB3,PDLIM5,LPP,SLC25A4,ANXA6,CNN2,RSU1,RAB27A,LDHA
Cluster_6	V$SRF_Q5_01	220	16	4.51	4.6e-05	0.0046	Genes with promoter regions [-2kb,2kb] around transcription start site containing the motif CCAWATAWGGMNMNG which matches annotation for SRF: serum response factor (c-fos serum response element-binding transcription factor)	C3	NA	MBNL1,CALD1,STARD13,TGFB1I1,CFL1,VASP,VCL,SUN2,FLNA,PLCB3,PDLIM5,LPP,SLC25A4,ANXA6,CNN2,RSU1
Cluster_down	V$NFKB_Q6	253	38	6.63	5.8e-09	3.2e-06	Genes with promoter regions [-2kb,2kb] around transcription start site containing motif NGGGGAMTTTCCNN. Motif does not match any known transcription factor	C3	NA	MLLT6,NR2F2,DNAJB5,IP6K2,TMEM27,BDNF,CADM1,NDRG2,ATF5,NUP62,IL4I1,ST8SIA1,VCAM1,CD40,CSF2,CYLD,IL23A,RUNX1,ADAMTS5,BMF,PIK3IP1,ICAM1,RGS3,GREM1,IER5,SATB1,LMO4,IRF2BPL,EHF,ZNF384,MAP3K8,PTGES,MSC,RIN2,MOB3C,PLA1A,PLAU,TANK
Cluster_down	CTGCAGY_UNKNOWN	763	78	5.8	4.3e-08	8e-06	Genes with promoter regions [-2kb,2kb] around transcription start site containing motif CTGCAGY. Motif does not match any known transcription factor	C3	NA	CDH13,HOXA3,PDGFRB,SOX4,TFDP2,TGIF1,BAI3,KITLG,WNT2B,IP6K2,BDNF,GATA6,TSPAN13,SYTL2,ETV1,JARID2,RHOB,TTBK2,CASK,NR3C2,TSC22D1,SHF,CTTNBP2NL,MAF,ZNF532,ZNF711,NBEA,AXIN2,ZSWIM8,SH3BP1,COL11A2,HDAC9,CCDC85B,TMEM132A,KLHL13,PIK3IP1,BAI2,SALL1,ETV4,PLEKHA6,PPAPDC1B,GEM,TRIB1,MED12,ACIN1,NEXN-AS1,ABCC6,ATP6V1B2,CASP10,COL7A1,DNM1,FGFR4,TNFRSF9,MST1,PIM1,SATB1,SLCO2A1,HNF1B,FZD4,LMO4,GAB2,ANGPTL2,CPA4,…
Cluster_down	GCANCTGNY_V$MYOD_Q6	921	89	5.65	6.9e-08	8e-06	Genes with promoter regions [-2kb,2kb] around transcription start site containing the motif GCANCTGNY which matches annotation for MYOD1: myogenic differentiation 1	C3	NA	CDH13,HOXA3,MLLT6,NR2F2,TGIF1,GRHL3,DUSP4,EFNA1,TEF,VDR,ADAM12,ZBTB18,ZNF503,BDNF,GFRA1,GRB7,TSPAN13,SYTL2,ETV1,TRPC4,TNFRSF19,LRRN3,CASK,PREX2,YPEL1,ARID5A,ATXN7L2,NBEA,JAG1,CYLD,IGFBP5,AXIN2,NEDD4L,SH3BP1,SLC9A7,BEST3,RUNX1,MOSPD1,HDAC9,CCDC85B,ADAMTS5,BAI2,VEGFA,LHX1,RGS3,PLEKHA6,ROBO3,DPF3,PRICKLE1,TRIB1,ALPK2,NEXN-AS1,CYFIP2,COL7A1,LMO4,GAB2,CAMK1D,RBP5,GNB3,FUT8,TCF7,CSDC2,IQCD,CCND2,CD47,E…
Cluster_down	GGATTA_V$PITX2_Q2	585	64	5.82	5.6e-08	8e-06	Genes with promoter regions [-2kb,2kb] around transcription start site containing the motif GGATTA which matches annotation for PITX2: paired-like homeodomain transcription factor 2	C3	NA	MID1,MLLT6,TGIF1,TLE4,FOXA1,KITLG,FOXO4,ZBTB18,IP6K2,TMEM27,ZNF503,NAV3,TCF4,SEMA3A,CXXC5,SYTL2,CREBRF,JARID2,PBXIP1,NR3C2,ITPR1,ZEB2,DUSP10,MYRF,PHC1,PDE4B,CREB5,SPRY2,ACKR3,ADAMTSL1,BEST3,MTSS1,PRDM8,PLEKHA6,FAM198B,ROBO3,TRIM55,TRIB1,SOX9,NOG,ATP6V1B2,DNM1,FZD4,ANGPTL2,SEMA6A,GNB3,TCF7,EHF,FIGN,MCHR1,USP54,BTG1,CTSC,DLG4,IGSF3,LAMC2,SLC5A3,PPAP2C,SLC4A7,ASB2,STRA6,FIBCD1,PRICKLE2,AMIGO2
Cluster_down	V$FOXO4_02	255	36	6.02	7.3e-08	8e-06	Genes with promoter regions [-2kb,2kb] around transcription start site containing the motif NNGTTGTTTACNTN which matches annotation for MLLT7: myeloid/lymphoid or mixed-lineage leukemia (trithorax homolog, Drosophila); translocated to, 7	C3	NA	TGIF1,NTN1,EFNA1,ZBTB18,TRIM8,BDNF,DTNA,GFRA1,GRB7,CADM1,MAFF,CXXC5,HMCN1,CREBRF,TRPC4,RFX3,HBP1,KLHL24,JAG1,ITGB8,RUNX1,MEOX1,PIK3IP1,MDGA1,MAPK10,GPR110,LDB1,HLX,USP3,GPR137B,CDKN1C,EML1,SQSTM1,HS3ST1,DNAH17,PDGFD
Cluster_down	TGATTTRY_V$GFI1_01	294	39	5.83	1.3e-07	1e-05	Genes with promoter regions [-2kb,2kb] around transcription start site containing the motif TGATTTRY which matches annotation for GFI1: growth factor independent 1	C3	NA	CDH13,HOXA3,LSAMP,MID1,SOX4,TGIF1,GDNF,IP6K2,ZNF503,BDNF,DTNA,ZFHX4,HBP1,LIF,ITGB8,CREB5,NPPB,CLSTN2,SALL1,GREM1,CDON,ROBO3,MAPK10,ALPK2,FGFR4,SLCO2A1,SLC2A12,GNB3,NRP2,AGPAT4,FBXO32,MAB21L3,PCDHGC3,SH3BP5,RASGRF2,SEMA3C,PRKRIP1,EMILIN2,NMNAT3
Cluster_down	V$NFKAPPAB_01	250	35	5.88	1.3e-07	1e-05	Genes with promoter regions [-2kb,2kb] around transcription start site containing the motif GGGAMTTYCC which matches annotation for NFKB&lt;br&gt; RELA: v-rel reticuloendotheliosis viral oncogene homolog A, nuclear factor of kappa light polypeptide gene enhancer in B-cells 3, p65 (avian)	C3	NA	NR2F2,NTN1,SESN2,BDNF,JARID2,IL4I1,TP53,CALCOCO1,VCAM1,CD40,CYLD,IL23A,COL11A2,BMF,LAMA1,BAI2,SALL1,ICAM1,GREM1,IER5,TNFRSF9,FAM129A,EHF,ZNF384,MAP3K8,MSC,CXCL16,RIN2,ZNF821,WNT10B,TNF,MOB3C,COL16A1,PLAU,EBI3
Cluster_down	RTAAACA_V$FREAC2_01	916	86	5.25	4.1e-07	2.6e-05	Genes with promoter regions [-2kb,2kb] around transcription start site containing the motif RTAAACA which matches annotation for FOXF2: forkhead box F2	C3	NA	HOXA3,MID1,MLLT6,TFDP2,TGIF1,NTN1,BAI3,DUSP4,GDNF,FOXO4,WNT2B,ADAM12,ZBTB18,IP6K2,FAM49A,TRIM8,BDNF,DTNA,GFRA1,GRB7,MCC,NEO1,TCF4,TLE3,CADM1,MAFF,CXXC5,HMCN1,CREBRF,ETV1,TRPC4,TNFRSF19,PBXIP1,NDRG2,ZFHX4,PREX2,MMP16,HBP1,KLHL24,ORMDL3,ATXN7L2,MAF,DUSP10,ZNF532,ZNF711,BMP4,AXIN2,CREB5,GPRC5C,SMURF2,RUNX1,GADD45A,MOSPD1,PIK3IP1,MDK,GREM1,MAPK10,TRIB1,LMO4,ADCK3,CAMK1D,SMOX,RCAN1,TCF7,GPR110,MAP3K8,…
Cluster_down	V$AP4_Q5	273	36	5.56	4.2e-07	2.6e-05	Genes with promoter regions [-2kb,2kb] around transcription start site containing the motif VDCAGCTGNN which matches annotation for TFAP4: transcription factor AP-4 (activating enhancer binding protein 4)	C3	NA	FOXO4,WNT2B,ZBTB18,NAV3,SYTL2,TNFRSF19,KIAA1407,B3GALNT2,PREX2,RASL10B,HBP1,IL11,MAF,NBEA,PDLIM4,YPEL5,UBALD2,RUNX1,MOSPD1,PRDM8,SALL1,PLEKHA6,PRICKLE1,IRF2BPL,GNB3,TCF7,KCNMA1,ZMIZ1,SYTL1,BTG1,PTPRS,WNT10B,OBSCN,ABHD4,RASGRF2,PADI2
Cluster_down	V$SRY_01	224	31	5.45	8e-07	4.4e-05	Genes with promoter regions [-2kb,2kb] around transcription start site containing the motif AAACWAM which matches annotation for SRY: sex determining region Y	C3	NA	SESN2,EFNA1,VDR,ZBTB18,TRIM8,NAV3,CRY2,GFRA1,SPON1,CADM1,ATXN7L2,ST8SIA1,CTTNBP2NL,PVRL1,DNAJC22,ING4,GAB2,EHF,LDB1,FAM107B,HLX,LAMC2,MAB21L3,MXI1,CDKN1C,USP44,EFNA4,GABARAPL1,DCHS1,PIK3CD,SOX6
Cluster_down	TTANTCA_UNKNOWN	951	86	4.88	2e-06	9.4e-05	Genes with promoter regions [-2kb,2kb] around transcription start site containing motif TTANTCA. Motif does not match any known transcription factor	C3	NA	SOX4,TGIF1,SESN2,KITLG,TEF,ZBTB18,IP6K2,GATA6,GFRA1,GRB7,NEO1,SEMA3A,SPON1,CADM1,MAFF,SYTL2,ZFHX4,CASK,NR3C2,TSC22D1,HSPH1,HBP1,KLHL24,CALCOCO1,ATXN7L2,ZEB2,ZNF532,SLAIN1,BMP4,CSF2,CYLD,PTPRR,ST5,HMGA2,CREB5,NEDD4L,ACKR3,DNAJC22,ADAMTSL1,RUNX1,PRDM8,KLHL13,SALL1,SAT1,VEGFA,VGLL4,GREM1,ROBO3,SLC41A1,DPF3,PRICKLE1,BIN3,NOG,CYFIP2,ATP6V1B2,DNM1,PIM1,LMO4,NRP2,RCAN1,FGF5,TCF7,PTPRK,SERPINB7,RIN1,ZMIZ…
Cluster_down	V$GATA1_03	245	32	5.17	2.1e-06	9.4e-05	Genes with promoter regions [-2kb,2kb] around transcription start site containing the motif ANGNDGATAANNGN which matches annotation for GATA1: GATA binding protein 1 (globin transcription factor 1)	C3	NA	MID1,FOXA1,GATA6,SYTL2,ETV1,NDRG2,HES1,TTBK2,NR3C2,MMP16,ATXN7L2,ZEB2,MYRF,CD40,CREB5,ADAMTSL1,CNN1,PRDM8,JUN,GREM1,RASGRP3,PIM1,FZD4,GNB3,NRP2,EHF,CSDC2,FMO4,ADAMTS3,DLG4,EFNB1,UCN2
Cluster_down	V$BACH2_01	271	34	5.07	2.7e-06	0.00011	Genes with promoter regions [-2kb,2kb] around transcription start site containing the motif SRTGAGTCANC which matches annotation for BACH2: BTB and CNC homology 1, basic leucine zipper transcription factor 2	C3	NA	SAMD12,EFNA1,GDNF,FOXA1,VDR,NDRG2,LRRN3,DTX2,IL11,MAMDC2,YPEL5,GADD45A,HBEGF,SLC41A1,TRIB1,COL7A1,PIM1,TNFRSF12A,EEF1A1,RIN1,NTN4,COL27A1,DLG4,LAMC2,USP3,DYSF,GPR56,TRIM9,UCN2,GABARAPL1,MMP19,TINAGL1,F2RL2,HS3ST3B1
Cluster_down	V$FAC1_01	220	29	4.98	4.6e-06	0.00018	Genes with promoter regions [-2kb,2kb] around transcription start site containing the motif NNNCAMAACACRNA which matches annotation for FALZ: fetal Alzheimer antigen	C3	NA	PDGFRB,NR2F2,EFNA1,GDNF,FOXO4,NAV3,SEMA3A,JARID2,AFF3,MTMR3,NR3C2,CALCOCO1,ITGB8,YPEL5,RUNX1,MEOX1,HDAC9,BMF,SAT1,NRP2,SALL2,KCNMA1,FAM107B,DYRK1B,SLC5A3,EFNB1,CHMP1B,KIZ,KLF11
Cluster_down	V$BACH1_01	263	32	4.72	9.7e-06	0.00032	Genes with promoter regions [-2kb,2kb] around transcription start site containing the motif NNSATGAGTCATGNT which matches annotation for BACH1: BTB and CNC homology 1, basic leucine zipper transcription factor 1	C3	NA	GDNF,FOXA1,TRIM8,NDRG2,IL11,PTPRR,ADAMTSL1,MAMDC2,YPEL5,ZFAND5,HBEGF,TRIB1,COL7A1,PIM1,TNFRSF12A,EEF1A1,RIN1,LTB4R2,NTN4,GTPBP2,DLG4,LAMC2,PPP1R15A,HMGA1,DYSF,GPR56,SQSTM1,UCN2,GABARAPL1,ABHD4,F2RL2,HS3ST3B1
Cluster_down	V$E12_Q6	262	32	4.75	8.9e-06	0.00032	Genes with promoter regions [-2kb,2kb] around transcription start site containing the motif RRCAGGTGNCV which matches annotation for TCF3: transcription factor 3 (E2A immunoglobulin enhancer binding factors E12/E47)	C3	NA	DNAJB5,ADAM12,FAM49A,GFRA1,GRB7,CADM1,ARID5A,ATXN7L2,IGFBP5,NEDD4L,CHST9,BEST3,RUNX1,MTSS1,CCDC85B,KLHL13,SORCS2,ARVCF,HBEGF,ROBO3,MDGA1,HNF1B,CPA4,CAMK1D,FUT8,ODC1,RIN1,RPAIN,NEGR1,CNNM2,HMGA1,ME3
Cluster_down	V$FOXO1_02	240	30	4.74	1e-05	0.00032	Genes with promoter regions [-2kb,2kb] around transcription start site containing the motif GNNTTGTTTACNTT which matches annotation for FOXO1A: forkhead box O1A (rhabdomyosarcoma)	C3	NA	MLLT6,NTN1,WNT2B,ZBTB18,TRIM8,DTNA,GRB7,CADM1,MAFF,TSPAN13,CREBRF,ETV1,HBP1,ZNF711,JAG1,ITGB8,ST5,PIK3IP1,MDK,MDGA1,MAPK10,LMO4,TCF7,HLX,LAMC2,CDKN1C,EML1,SQSTM1,KCNJ16,INSIG1
Cluster_down	V$E47_01	253	31	4.69	1.1e-05	0.00034	Genes with promoter regions [-2kb,2kb] around transcription start site containing the motif VSNGCAGGTGKNCNN which matches annotation for TCF3: transcription factor 3 (E2A immunoglobulin enhancer binding factors E12/E47)	C3	NA	DNAJB5,EFNA1,WNT2B,TRIM8,DTX2,DUSP10,ZNF532,CYLD,SH3BP1,IL23A,TSPAN33,RUNX1,MTSS1,KLHL13,SORCS2,VEGFA,NEXN-AS1,CAMK1D,IER5L,GNB3,ITGA1,KCNMA1,CCND2,CD47,PAK3,ASB2,CNNM2,FRMD5,GCNT3,MACF1,PODXL
Cluster_down	V$NFKB_Q6_01	231	29	4.68	1.2e-05	0.00036	Genes with promoter regions [-2kb,2kb] around transcription start site containing motif NNNNKGGRAANTCCCN. Motif does not match any known transcription factor	C3	NA	NR2F2,TGIF1,NTN1,BDNF,CADM1,ETV1,NDRG2,IL4I1,TP53,CALCOCO1,VCAM1,CD40,CYLD,IL23A,BMF,BAI2,ICAM1,GREM1,IER5,TNFRSF9,EHF,MRPS6,COL27A1,PTGES,MSC,IL7,RIN2,MOB3C,EBI3
Cluster_down	V$PAX_Q6	259	31	4.55	1.8e-05	0.00049	Genes with promoter regions [-2kb,2kb] around transcription start site containing the motif CTGGAACTMAC which matches annotation for PAX2: paired box gene 2	C3	NA	FOXA1,WBP1,BDNF,TLE3,SEMA3A,CALCOCO1,ZEB2,JAG1,CD74,IER3,SPRY2,RUNX1,MOSPD1,HBEGF,ICAM1,RGS3,TRIB1,ATF3,LMO4,NRP2,LDB1,MRPS6,BTG1,LAYN,NHS,MOB3C,TNFSF10,BNC1,CD274,NTM,HAVCR2
Cluster_down	V$AP1_C	275	32	4.44	2.5e-05	0.00064	Genes with promoter regions [-2kb,2kb] around transcription start site containing the motif NTGASTCAG which matches annotation for JUN: jun oncogene	C3	NA	PDGFRB,EFNA1,GDNF,VDR,DTNA,CALCOCO1,DTX2,ATXN7L2,CTTNBP2NL,IL11,PTPRR,MAMDC2,GADD45A,ZFAND5,WNT7B,ATP6V1B2,COL7A1,TCF7,RIN1,NTN4,SYTL1,LAMC2,PPP1R15A,USP3,CPNE8,COL16A1,GJA1,GABARAPL1,IDS,FOSL1,ABHD4,FRMD5
Cluster_down	V$STAT5A_03	265	31	4.41	2.9e-05	0.00071	Genes with promoter regions [-2kb,2kb] around transcription start site containing the motif NAWTTCYN which matches annotation for STAT5A: signal transducer and activator of transcription 5A	C3	NA	HOXA3,TGIF1,THBS2,FOXA1,KITLG,ZBTB18,NEO1,TCF4,TLE3,CADM1,LRRN3,CREB5,NEDD4L,CHST9,MTSS1,KLHL13,UQCRH,ROBO3,PIM1,SATB1,LMO4,ARRDC3,RCAN1,C4orf26,BTG1,LPXN,KIZ,KCNJ16,TINAGL1,CD274,TNFRSF11B
Cluster_down	CAGGTA_V$AREB6_01	787	70	4.22	3e-05	0.00072	Genes with promoter regions [-2kb,2kb] around transcription start site containing the motif CAGGTA which matches annotation for TCF8: transcription factor 8 (represses interleukin 2 expression)	C3	NA	HOXA3,MLLT6,DNAJB5,LOXL4,FOXA1,ZBTB18,FAM49A,ZNF503,BDNF,JARID2,TNFRSF19,ZFHX4,CASK,PREX2,NR3C2,CHST11,TSPAN6,ZEB2,ALS2,NBEA,SLAIN1,JAG1,BMP4,MYRF,CD40,CD74,CSF2,CYLD,PHC1,IGFBP5,ITGB8,MMP14,PDE4B,PTGFRN,PTPRR,SMO,ST5,TGFBI,TMPRSS2,HMGA2,AXIN2,SEMA7A,PDLIM4,IER3,SEMA5A,CREB5,HCN4,SPRY2,ZSWIM8,NEDD4L,SH3BP1,IL23A,FAM193B,MBD5,GPRC5C,ACKR3,SMURF2,NDRG4,DNAJC22,LAS1L,CHST9,NTPCR,SLC9A7,ADAMTSL1,ARAP…
Cluster_down	V$HEN1_01	196	25	4.43	3.2e-05	0.00074	Genes with promoter regions [-2kb,2kb] around transcription start site containing the motif NNNGGNCNCAGCTGCGNCCCNN which matches annotation for NHLH1: nescient helix loop helix 1	C3	NA	TGIF1,FOXA1,ZBTB18,BDNF,TBX3,SYTL2,RASL10B,CALCOCO1,ZNF513,CBX6,BMP4,ACKR3,MOSPD1,SALL1,DPF3,PRICKLE1,RAP2B,IRF2BPL,OLFML2A,TCF7,KCNMA1,ASB2,PTPRS,AMPD2,LOXL1
Cluster_down	V$AP2GAMMA_01	249	29	4.23	5.3e-05	0.0011	Genes with promoter regions [-2kb,2kb] around transcription start site containing the motif GCCYNNGGS which matches annotation for TFAP2C: transcription factor AP-2 gamma (activating enhancer binding protein 2 gamma)	C3	NA	HOXA3,SEMA6C,KITLG,NEO1,CXXC5,JARID2,ATF5,NUP62,IL4I1,ATXN7L2,IL11,EFNB3,CBX6,GPRC5C,TSPAN33,ETV4,CDON,DTX3,DPF3,SOX9,LMO4,ANGPTL2,FAM129A,IER5L,TEAD2,LDB1,PAK3,CTSA,OBSCN
Cluster_down	V$LBP1_Q6	224	27	4.28	4.9e-05	0.0011	Genes with promoter regions [-2kb,2kb] around transcription start site containing the motif CAGCTGS which matches annotation for UBP1: upstream binding protein 1 (LBP-1a)	C3	NA	LOXL4,EFNA1,ZBTB18,TRIM8,ZNF503,TBX3,SYTL2,TRPC4,NBEA,PTGFRN,HMGA2,BEST3,CCDC85B,PLEKHA6,PRICKLE1,NEXN-AS1,LMO4,GAB2,GNB3,IQCD,CCND2,RIN1,ZMIZ1,SYTL1,DNHD1,USP54,WNT10B
Cluster_down	V$NF1_Q6	261	30	4.23	5.3e-05	0.0011	Genes with promoter regions [-2kb,2kb] around transcription start site containing the motif NNTTGGCNNNNNNCCNNN which matches annotation for NF1: neurofibromin 1 (neurofibromatosis, von Recklinghausen disease, Watson disease)	C3	NA	MID1,SOX4,ZNF462,SESN2,SAMD12,BDNF,SYTL2,HBP1,ORMDL3,VCAM1,DUSP10,HMGA2,FAM193B,ADAMTSL1,SGK494,RUNX1,COL11A2,MTSS1,SALL1,ETV4,SLCO2A1,IRF2BPL,RBP5,OSBPL7,ZNF384,EFNB1,TANK,PCDHGC3,SEMA3C,LOXL1
Cluster_down	V$AP1_Q2_01	275	31	4.18	6e-05	0.0012	Genes with promoter regions [-2kb,2kb] around transcription start site containing the motif TGACTCANNSKN which matches annotation for JUN: jun oncogene	C3	NA	EFNA1,FOXA1,TCF4,HMCN1,NDRG2,IL11,AXIN2,ADAMTSL1,YPEL5,ZFAND5,HBEGF,SLC41A1,TRIB1,GAB2,TNFRSF12A,AGPAT4,EEF1A1,RIN1,NTN4,SYTL1,COL27A1,DLG4,LAMC2,USP3,DYSF,SQSTM1,UCN2,CLDN4,FOSL1,TINAGL1,HS3ST3B1
Cluster_down	V$PBX1_01	252	29	4.16	6.6e-05	0.0012	Genes with promoter regions [-2kb,2kb] around transcription start site containing the motif ANCAATCAW which matches annotation for PBX1: pre-B-cell leukemia transcription factor 1	C3	NA	HOXA3,TLE4,IP6K2,FAM49A,BDNF,JARID2,PBXIP1,PREX2,LIF,DUSP10,ZNF532,ZNF711,CSF2,AXIN2,NEDD4L,HDAC9,PRDM8,SALL1,ROBO3,OSBPL7,FGF5,TCF7,CCND2,ZMIZ1,MRPS6,PRICKLE2,FEZ1,SMTN,SOX6
Cluster_down	V$STAT6_01	264	30	4.16	6.5e-05	0.0012	Genes with promoter regions [-2kb,2kb] around transcription start site containing the motif NAWTTCCN which matches annotation for STAT6: signal transducer and activator of transcription 6, interleukin-4 induced	C3	NA	HOXA3,TGIF1,THBS2,FOXA1,KITLG,NEO1,TCF4,CADM1,NDRG2,LRRN3,ST8SIA1,NEDD4L,CHST9,MTSS1,KLHL13,ICAM1,TRIB1,PIM1,SATB1,LMO4,ARRDC3,SLC2A12,RCAN1,C4orf26,BTG1,LPXN,KIZ,KCNJ16,CD274,TNFRSF11B
Cluster_down	TGACAGNY_V$MEIS1_01	826	71	3.94	8.1e-05	0.0013	Genes with promoter regions [-2kb,2kb] around transcription start site containing the motif TGACAGNY which matches annotation for MEIS1: Meis1, myeloid ecotropic viral integration site 1 homolog (mouse)	C3	NA	HOXA3,LSAMP,SOX4,TFDP2,TGIF1,TLE4,SEMA6C,DNAJB5,SESN2,BAI3,KITLG,ZBTB18,FAM49A,NAV3,GATA6,CXXC5,SYTL2,CREBRF,ETV1,TNFRSF19,ZFHX4,RFX3,MTMR3,CASK,NR3C2,ATXN7L2,MAF,CBX6,PDLIM4,CREB5,HCN4,FAM193B,SGK494,BEST3,CLSTN2,RUNX1,MTSS1,LHX1,PLEKHA6,GREM1,TRIM55,DPF3,PRICKLE1,ATP6V1B2,COL7A1,HNF1B,GAB2,CPA4,WNK4,IER5L,NCKAP5,ADAMTS3,CD47,HLX,PAK3,CDKN2B,HS3ST3A1,ABHD2,CHMP1B,ZNF821,DYSF,CTSA,OBSCN,EML1,PLAU…
Cluster_down	V$AP1_01	267	30	4.09	8.1e-05	0.0013	Genes with promoter regions [-2kb,2kb] around transcription start site containing the motif NNNTGAGTCAKCN which matches annotation for JUN: jun oncogene	C3	NA	GDNF,VDR,FAM49A,DTNA,DTX2,ATXN7L2,CTTNBP2NL,IL11,PTPRR,NEDD4L,GADD45A,ZFAND5,IL6,HBEGF,MAPK10,TRIB1,COL7A1,PIM1,TNFRSF12A,TCF7,EEF1A1,RIN1,COL27A1,CPNE8,SQSTM1,GABARAPL1,IDS,FOSL1,ABHD4,TINAGL1
Cluster_down	V$AP1FJ_Q2	268	30	4.07	8.7e-05	0.0013	Genes with promoter regions [-2kb,2kb] around transcription start site containing the motif RSTGACTNMNW which matches annotation for JUN: jun oncogene	C3	NA	PDGFRB,TLE4,DNAJB5,EFNA1,VDR,TRIM8,TSNAXIP1,CASK,DTX2,ATXN7L2,ITGB8,PTPRR,AXIN2,IL23A,IL6,DNM1,GAB2,EEF1A1,RIN1,SYTL1,COL27A1,CYP24A1,LAMC2,NHS,USP3,UCN2,MMP19,HS3ST3B1,DCHS1,AK5
Cluster_down	V$FOXO1_01	243	28	4.09	8.3e-05	0.0013	Genes with promoter regions [-2kb,2kb] around transcription start site containing the motif NRWAAACAAN which matches annotation for FOXO1A: forkhead box O1A (rhabdomyosarcoma)	C3	NA	HOXA3,ZBTB18,TRIM8,BDNF,DTNA,EPHB1,GATA6,GFRA1,GRB7,CXXC5,HMCN1,CREBRF,ETV1,PREX2,HBP1,ZEB2,AXIN2,GPRC5C,RUNX1,BMF,LHX1,LMO4,IER5L,GPR110,USP3,CDKN1C,EML1,SH3BP5
Cluster_down	V$PITX2_Q2	254	29	4.11	7.7e-05	0.0013	Genes with promoter regions [-2kb,2kb] around transcription start site containing the motif WNTAATCCCAR which matches annotation for PITX2: paired-like homeodomain transcription factor 2	C3	NA	HOXA3,SOX4,TLE4,GDNF,KITLG,FOXO4,ZBTB18,PBXIP1,NDRG2,CASK,DUSP10,BMP4,PDE4B,CREB5,HCN4,ADAMTSL1,BEST3,RUNX1,PRDM8,ROBO3,IER5,TRIB1,FZD4,LMO4,FIGN,PRICKLE2,ABI3BP,RIN2,CDH11
Cluster_down	V$SRY_02	254	29	4.11	7.7e-05	0.0013	Genes with promoter regions [-2kb,2kb] around transcription start site containing the motif NWWAACAAWANN which matches annotation for SRY: sex determining region Y	C3	NA	SEMA6C,FOXO4,DTNA,TCF4,CADM1,CREBRF,TNFRSF19,PREX2,NR3C2,ZEB2,CTTNBP2NL,ZNF711,PTGFRN,KLHL13,MDGA1,SATB1,LMO4,GPR110,LDB1,HLX,PAK3,MXI1,NRP1,QKI,HS3ST1,NFKBIE,DCHS1,SOX6,C21orf91
Cluster_down	CCCNNGGGAR_V$OLF1_01	320	34	4	9.8e-05	0.0014	Genes with promoter regions [-2kb,2kb] around transcription start site containing the motif CCCNNGGGAR which matches annotation for EBF2: early B-cell factor 2	C3	NA	MLLT6,DUSP4,TRIM8,NEO1,SYTL2,JARID2,ATF5,NUP62,IL4I1,RNF44,ZEB2,IL11,CBX6,BMP4,DNAJC22,COL11A2,FBXL19,MTSS1,BAI2,HBEGF,ETV4,ICAM1,RGS3,WNT7B,PLEKHA6,GREM1,CDON,FAM198B,ROBO3,PPAPDC1B,TRIM55,DTX3,SLC41A1,MDGA1
Cluster_down	V$HNF6_Q6	233	27	4.05	9.8e-05	0.0014	Genes with promoter regions [-2kb,2kb] around transcription start site containing the motif HWAAATCAATAW which matches annotation for ONECUT1: one cut domain, family member 1	C3	NA	HOXA3,SOX4,TLE4,BAI3,SEMA3A,CADM1,JARID2,LRRN3,PREX2,HBP1,TSPAN6,ZNF532,ZNF711,TSPAN33,CLSTN2,RUNX1,SALL1,ETV4,LMO4,ARRDC3,AGPAT4,CCND2,PRICKLE2,PAX8,CCL2,TNF,NMNAT3
Cluster_down	V$AP1_Q4_01	261	29	3.95	0.00013	0.0018	Genes with promoter regions [-2kb,2kb] around transcription start site containing the motif TGAGTCAN which matches annotation for JUN: jun oncogene	C3	NA	GDNF,VDR,FAM49A,DTNA,NDRG2,IL11,MAMDC2,GADD45A,ZFAND5,HBEGF,WNT7B,COL7A1,RIN1,NTN4,SYTL1,GTPBP2,LAMC2,FAM46A,PPP1R15A,USP3,COL16A1,GJA1,SQSTM1,UCN2,FOSL1,ABHD4,TINAGL1,FRMD5,AK5
Cluster_down	V$E47_02	250	28	3.93	0.00014	0.0018	Genes with promoter regions [-2kb,2kb] around transcription start site containing the motif NNNMRCAGGTGTTMNN which matches annotation for TCF3: transcription factor 3 (E2A immunoglobulin enhancer binding factors E12/E47)	C3	NA	MLLT6,FOXA1,ADAM12,ZNF503,SYTL2,HMCN1,AFF3,LRRN3,MMP16,RASL10B,ARID5A,ZNF532,PDE4B,SLC9A7,TSPAN33,HDAC9,KLHL13,BMF,HNF1B,FUT8,UNC5B,TEAD2,USP54,WNT10B,FRMD5,NOV,DNAH17,PODXL
Cluster_down	V$IRF1_01	250	28	3.93	0.00014	0.0018	Genes with promoter regions [-2kb,2kb] around transcription start site containing the motif SAAAAGYGAAACC which matches annotation for IRF1: interferon regulatory factor 1	C3	NA	FOXA1,TRIM8,GATA6,NR3C2,CHST11,LIF,IL11,DUSP10,BMP4,PTPRR,SEMA7A,ZSCAN2,IL6,SAT1,VGLL4,DLG1,ACIN1,ATF3,NOG,LMO4,SALL2,SMIM14,LDB1,HLX,MXI1,NETO1,KYNU,L3HYPDH
Cluster_down	V$LYF1_01	264	29	3.89	0.00015	0.002	Genes with promoter regions [-2kb,2kb] around transcription start site containing motif TTTGGGAGR. Motif does not match any known transcription factor	C3	NA	CDH13,HOXA3,PDGFRB,ZNF462,FOXO4,IP6K2,BDNF,GFRA1,TCF4,CXXC5,JARID2,TNFRSF19,HES1,NR3C2,ATXN7L2,PVRL1,EFNB3,BMP4,FAM193B,FBXL19,PRICKLE1,DYRK2,RBP5,FUT8,CSDC2,TEAD2,FAM107B,HLX,NRP1
Cluster_down	TGGNNNNNNKCCAR_UNKNOWN	422	41	3.79	0.00017	0.0022	Genes with promoter regions [-2kb,2kb] around transcription start site containing motif TGGNNNNNNKCCAR. Motif does not match any known transcription factor	C3	NA	HOXA3,MID1,PDGFRB,GRHL3,ZNF462,FAM49A,TP53,HBP1,IGFBP5,HMGA2,CREB5,GPRC5C,CHST9,MTSS1,IL6,SALL1,VEGFA,HBEGF,SLCO2A1,SYT12,OSBPL7,IER5L,COL6A3,ITGA1,NCKAP5,MORC4,USP54,GTPBP2,EFNB1,RIN2,TANK,PCDHGC3,PBX2,MAP3K14,TINAGL1,SEMA3C,MIR600HG,STARD8,LRRC17,FAM118B,YPEL3
Cluster_down	V$IK2_01	266	29	3.84	0.00018	0.0022	Genes with promoter regions [-2kb,2kb] around transcription start site containing motif NNNTGGGAWNNC. Motif does not match any known transcription factor	C3	NA	HOXA3,TGIF1,FOXO4,FAM49A,BDNF,TLE3,SYTL2,ETV1,JARID2,RDH10,HES1,HMGA2,AXIN2,HCN4,MBD5,BMF,SAT1,VEGFA,IRF2BPL,NRP2,EHF,AGPAT4,TEAD2,SERPINB7,PAK3,SLC5A3,KCTD4,NFKBIE,GUCY1A2
Cluster_down	TGTTTGY_V$HNF3_Q6	736	63	3.66	0.00022	0.0027	Genes with promoter regions [-2kb,2kb] around transcription start site containing the motif TGTTTGY which matches annotation for FOXA1: forkhead box A1	C3	NA	HOXA3,SOX4,NR2F2,TFDP2,TGIF1,TLE4,NTN1,ZNF462,EFNA1,ZBTB18,IP6K2,NAV3,CRY2,GATA6,GRB7,TCF4,TLE3,SEMA3A,CADM1,JARID2,AFF3,RFX3,RNF44,CALCOCO1,ORMDL3,DTX2,ZEB2,CRABP2,DUSP10,CBX6,JAG1,CSF2,PTPRR,ST5,CREB5,ZSWIM8,GPRC5C,DNAJC22,BEST3,UBALD2,BMF,BAI2,RGS3,ROBO3,MAPK10,ACIN1,SLCO2A1,GAB2,SEMA6A,WNK4,EHF,SIPA1L2,FIGN,LDB1,NTN4,BTG1,MXI1,EML1,ENTPD7,SEMA3C,LRRC17,NFKBIE,ACSM3
Cluster_down	V$AP1_Q4	270	29	3.75	0.00023	0.0027	Genes with promoter regions [-2kb,2kb] around transcription start site containing the motif RGTGACTMANN which matches annotation for JUN: jun oncogene	C3	NA	PDGFRB,EFNA1,VDR,TRIM8,CASK,DTX2,ATXN7L2,PTPRR,AXIN2,IL23A,IL6,TRIB1,DNM1,GAB2,TNFRSF12A,TCF7,EEF1A1,RIN1,SYTL1,COL27A1,LAMC2,ABHD2,USP3,UCN2,MMP19,ABHD4,HS3ST3B1,DCHS1,AK5
Cluster_down	RACCACAR_V$AML_Q6	261	28	3.68	0.00029	0.0033	Genes with promoter regions [-2kb,2kb] around transcription start site containing the motif RACCACAR which matches annotation for RUNX1: runt-related transcription factor 1 (acute myeloid leukemia 1; aml1 oncogene)	C3	NA	GRHL3,WBP1,NAV3,TSPAN13,MTMR3,CALCOCO1,LIF,ZEB2,CSF2,RUNX1,ACIN1,TNFRSF12A,WNK4,TCF7,AGPAT4,C4orf26,RIN1,DYRK1B,HLX,CEMIP,TMEM86A,ZNF821,MAFG,CFH,PCSK5,PTPRS,CCL2,C11orf31
Cluster_down	V$ATF3_Q6	248	27	3.7	0.00028	0.0033	Genes with promoter regions [-2kb,2kb] around transcription start site containing the motif CBCTGACGTCANCS which matches annotation for ATF3: activating transcription factor 3	C3	NA	DNAJB5,GDNF,TRIM8,MAFF,TNFRSF19,PBXIP1,RNF44,IL11,DUSP10,CYLD,CREB5,ZSWIM8,ZFAND5,JUN,ING4,GEM,TRIB1,ATF3,LMO4,TNFRSF12A,IRF2BPL,OLFML2A,AGPAT4,CCDC148,PAK3,PPP1R15A,SLN
Cluster_down	V$NFKAPPAB65_01	237	26	3.67	0.00031	0.0034	Genes with promoter regions [-2kb,2kb] around transcription start site containing the motif GGGRATTTCC which matches annotation for RELA: v-rel reticuloendotheliosis viral oncogene homolog A, nuclear factor of kappa light polypeptide gene enhancer in B-cells 3, p65 (avian)	C3	NA	MLLT6,NR2F2,BDNF,TRPC4,TSNAXIP1,TP53,CALCOCO1,CD40,CYLD,IER3,COL11A2,BMF,LAMA1,ICAM1,GREM1,IER5,TNFRSF9,EHF,MAP3K8,PTGES,MSC,CXCL16,RIN2,WNT10B,MOB3C,COL16A1
Cluster_down	V$NFKB_C	262	28	3.66	0.00031	0.0034	Genes with promoter regions [-2kb,2kb] around transcription start site containing motif NGGGACTTTCCA. Motif does not match any known transcription factor	C3	NA	MLLT6,SESN2,BDNF,NDRG2,TSNAXIP1,IL4I1,VCAM1,CD40,CD74,CYLD,ITGB8,IL23A,COL11A2,BMF,BAI2,ICAM1,IER5,EHF,MRPS6,ZNF384,MAP3K8,PTGES,MSC,RIN2,ZNF821,MOB3C,PLA1A,TINAGL1
Cluster_down	GGARNTKYCCA_UNKNOWN	78	12	3.8	0.00034	0.0035	Genes with promoter regions [-2kb,2kb] around transcription start site containing motif GGARNTKYCCA. Motif does not match any known transcription factor	C3	NA	DNAJB5,TMEM27,ZNF503,ST8SIA1,PIK3IP1,VEGFA,ETV4,ITGA1,MRPS6,MAP3K8,PTGES,CEMIP
Cluster_down	V$LMO2COM_01	263	28	3.64	0.00033	0.0035	Genes with promoter regions [-2kb,2kb] around transcription start site containing the motif CNNCAGGTGBNN which matches annotation for LMO2: LIM domain only 2 (rhombotin-like 1)	C3	NA	MLLT6,VDR,ADAM12,TRIM8,GFRA1,CADM1,TSPAN13,NR3C2,ATXN7L2,CRABP2,NBEA,JAG1,IGFBP5,RUNX1,SORCS2,MDGA1,DLG1,GAB2,CAMK1D,SEMA6A,ARRDC3,RBP5,CCND2,RIN1,CNNM2,MAP3K14,FOSL1,DNAH17
Cluster_down	V$POU1F1_Q6	238	26	3.64	0.00033	0.0035	Genes with promoter regions [-2kb,2kb] around transcription start site containing the motif ATGAATAAWT which matches annotation for POU1F1: POU domain, class 1, transcription factor 1 (Pit1, growth hormone factor 1)	C3	NA	SOX4,THBS2,SAMD12,FOXO4,ZBTB18,GATA6,TLE3,CADM1,JAG1,BMP4,CREB5,RUNX1,HDAC9,ADAMTS5,PRDM8,VGLL4,CYFIP2,TNFRSF12A,SYT12,ZMIZ1,ZNF384,WDR73,PCSK5,NRP1,TMCC2,SLC25A26
Cluster_down	AAAYWAACM_V$HFH4_01	254	27	3.56	0.00042	0.0041	Genes with promoter regions [-2kb,2kb] around transcription start site containing the motif AAAYWAACM which matches annotation for FOXJ1: forkhead box J1	C3	NA	NR2F2,NTN1,EFNA1,FAM49A,TRIM8,NAV3,BDNF,CRY2,DTNA,EPHB1,GATA6,GFRA1,GRB7,MCC,NEO1,TCF4,TBX3,TLE3,SEMA3A,SPON1,CADM1,MAFF,TSPAN13,CXXC5,SYTL2,HMCN1,CREBRF
Cluster_down	RAAGNYNNCTTY_UNKNOWN	145	18	3.62	0.00043	0.0041	Genes with promoter regions [-2kb,2kb] around transcription start site containing motif RAAGNYNNCTTY. Motif does not match any known transcription factor	C3	NA	LSAMP,TGIF1,TLE4,BAI3,GDNF,BDNF,PBXIP1,SEMA7A,FAM193B,SATB1,ITGA1,STRA6,CTSS,CPNE8,MAFG,MXI1,PAX8,DYSF
Cluster_down	V$NFY_01	254	27	3.56	0.00042	0.0041	Genes with promoter regions [-2kb,2kb] around transcription start site containing motif NNNRRCCAATSRGNNN. Motif does not match any known transcription factor	C3	NA	PDGFRB,TLE4,GRHL3,SESN2,TSPAN13,JARID2,HES1,RHOB,NARF,TSC22D1,HMGA2,TSPAN33,UBALD2,LHX1,RGS3,DPF3,IER5,ADCK3,FUT8,EHF,UBB,CYP24A1,ABAT,CATSPER2,LIMD2,KLF11,HCP5
Cluster_down	V$RORA1_01	241	26	3.57	0.00041	0.0041	Genes with promoter regions [-2kb,2kb] around transcription start site containing the motif NWAWNNAGGTCAN which matches annotation for RORA: RAR-related orphan receptor A	C3	NA	HOXA3,MLLT6,NR2F2,IP6K2,DTNA,MCC,NEO1,CXXC5,JARID2,PBXIP1,NDRG2,TTBK2,ZFAND5,HDAC9,NOG,PIM1,SATB1,TCF7,NCKAP5,SLC4A7,ABAT,IL7,NRP1,CTH,LARGE,GABARAPL1
Cluster_down	V$E2A_Q2	243	26	3.53	0.00046	0.0042	Genes with promoter regions [-2kb,2kb] around transcription start site containing the motif NCACCTGYYNCNKN which matches annotation for TCF3: transcription factor 3 (E2A immunoglobulin enhancer binding factors E12/E47)	C3	NA	MID1,DNAJB5,LOXL4,VDR,WNT2B,FAM49A,CADM1,ZNF532,CYLD,PDLIM4,SH3BP1,RUNX1,CCDC85B,PRDM8,BAI2,PLEKHA6,MDGA1,GAB2,CAMK1D,ARRDC3,KCNMA1,LAMC2,HMGA1,AMPD2,EFNA4,MACF1
Cluster_down	V$FOXO3_01	243	26	3.53	0.00046	0.0042	Genes with promoter regions [-2kb,2kb] around transcription start site containing the motif TNNTTGTTTACNTW which matches annotation for FOXO3A: forkhead box O3A	C3	NA	PDGFRB,NTN1,EFNA1,KITLG,ZBTB18,TRIM8,BDNF,DTNA,GFRA1,GRB7,SEMA3A,CADM1,MAFF,HMCN1,CREBRF,TRPC4,RFX3,NR3C2,HBP1,ZEB2,TSPAN33,MAPK10,HLX,CDKN1C,SQSTM1,HS3ST1
Cluster_down	V$HP1SITEFACTOR_Q6	230	25	3.54	0.00045	0.0042	Genes with promoter regions [-2kb,2kb] around transcription start site containing motif AATWTTCAACAG. Motif does not match any known transcription factor	C3	NA	SOX4,TFDP2,TGIF1,TLE4,GRHL3,IP6K2,RDH10,LRRN3,PREX2,HBP1,DUSP10,JAG1,FBXL19,HDAC9,LHX1,RGS3,MAPK10,PRICKLE1,NOG,CYFIP2,LMO4,GPR110,NCKAP5,RIN2,CASP8
Cluster_down	V$OCT1_Q6	269	28	3.51	0.00048	0.0042	Genes with promoter regions [-2kb,2kb] around transcription start site containing the motif NNNNATGCAAATNAN which matches annotation for POU2F1: POU domain, class 2, transcription factor 1	C3	NA	HOXA3,MID1,SEMA6C,GRHL3,BDNF,DTNA,TCF4,TLE3,CADM1,TSPAN13,ETV1,ATXN7L2,LIF,SLC9A7,COL11A2,RGS3,PLEKHA6,DPF3,HNF1B,FZD4,GAB2,NRP2,EHF,C4orf26,TLL2,PIK3CD,L3HYPDH,PCDH20
Cluster_down	V$ZIC3_01	255	27	3.54	0.00045	0.0042	Genes with promoter regions [-2kb,2kb] around transcription start site containing the motif NGGGKGGTC which matches annotation for ZIC3: Zic family member 3 heterotaxy 1 (odd-paired homolog, Drosophila)	C3	NA	TGIF1,NTN1,ZNF462,ZNF503,EPHB1,CXXC5,ITPR1,ATXN7L2,IL11,MAF,ZNF532,ZSWIM8,SH3BP1,GPRC5C,PRDM8,MAPK10,COL7A1,PIM1,ANGPTL2,MB21D2,NEGR1,ZNF384,LAMC2,WNT10B,CYYR1,EFNA4,ADAMTS1
Cluster_down	V$AREB6_01	271	28	3.46	0.00054	0.0046	Genes with promoter regions [-2kb,2kb] around transcription start site containing the motif NNYNYACCTGWVT which matches annotation for TCF8: transcription factor 8 (represses interleukin 2 expression)	C3	NA	CDH13,SAMD12,TEF,CXXC5,AFF3,CASK,TSPAN6,NBEA,ITGB8,CREB5,NTPCR,ADAMTSL1,HDAC9,BMF,ETV4,TRIB1,ARRDC3,OLFML2A,FGF5,EHF,CEMIP,LAMC2,IL7,STX1A,NRP1,RASGRF2,MICALCL,KIF12
Cluster_down	V$CEBP_01	271	28	3.46	0.00054	0.0046	Genes with promoter regions [-2kb,2kb] around transcription start site containing the motif NNTKTGGWNANNN which matches annotation for CEBPA: CCAAT/enhancer binding protein (C/EBP), alpha	C3	NA	CDH13,LSAMP,TGIF1,ZNF462,IP6K2,NEO1,SEMA3A,CADM1,JARID2,CASK,HBP1,ZEB2,PVRL1,IGFBP5,ST5,NEK10,PER2,MTSS1,RGS3,ANGPTL2,FUT8,NCKAP5,FIGN,TNF,KCTD4,TNFSF10,HS3ST3B1,ARHGEF25
Cluster_down	V$OLF1_01	272	28	3.44	0.00058	0.0046	Genes with promoter regions [-2kb,2kb] around transcription start site containing the motif NNCDABTCCCYAGRGARBNKGN which matches annotation for OLF1&lt;br&gt; OR5I1: olfactory receptor, family 5, subfamily I, member 1	C3	NA	MLLT6,PDGFRB,FAM49A,GFRA1,NEO1,JARID2,AFF3,LRRN3,SHF,ZEB2,CTTNBP2NL,IL11,ZNF711,BMP4,COL11A2,RGS3,ROBO3,SLC41A1,DYRK2,NOG,GNB3,SALL2,BEX2,GTPBP2,ABHD2,ERO1LB,ENTPD7,SNN
Cluster_down	V$SP3_Q3	245	26	3.48	0.00053	0.0046	Genes with promoter regions [-2kb,2kb] around transcription start site containing the motif ASMCTTGGGSRGGG which matches annotation for SP3: Sp3 transcription factor	C3	NA	DNAJB5,BDNF,EPHB1,NEO1,CHST11,PVRL1,EFNB3,ITGB8,RUNX1,PRDM8,LAMA1,BAI2,MAPK10,RBM24,PIM1,LMO4,IRF2BPL,RBP5,FUT8,TPBG,ADAMTS3,ASPHD1,VWCE,PBX2,SMTN,PLTP
Cluster_down	WTTGKCTG_UNKNOWN	516	46	3.39	0.00056	0.0046	Genes with promoter regions [-2kb,2kb] around transcription start site containing motif WTTGKCTG. Motif does not match any known transcription factor	C3	NA	NR2F2,NTN1,SESN2,WBP1,GFRA1,TCF4,SEMA3A,CXXC5,AFF3,HES1,TSNAXIP1,TSC22D1,ZEB2,CRABP2,ZNF532,MYRF,CD74,PHC1,HMGA2,FAM193B,ADAMTSL1,ARAP1,NEK10,MEOX1,HDAC9,MTSS1,TMEM132A,PIK3IP1,SLC41A1,RAP2B,IER5L,SMOX,TEAD2,LAMC2,SLC4A7,CATSPER2,ASPHD1,USP3,PAX8,NRP1,TLL2,TANK,PCDHGC3,KLF11,HLA-DOA,PCDH20
Cluster_down	YNGTTNNNATT_UNKNOWN	364	35	3.43	0.00056	0.0046	Genes with promoter regions [-2kb,2kb] around transcription start site containing motif YNGTTNNNATT. Motif does not match any known transcription factor	C3	NA	HOXA3,TFDP2,WNT2B,FAM49A,BDNF,SEMA3A,SYTL2,ETV1,ITPR1,DUSP10,BMP4,AXIN2,SMURF2,RUNX1,ADAMTS5,KLHL13,VGLL4,RGS3,NOG,SATB1,LMO4,CAMK1D,SLC2A12,ITGA1,SMIM14,FIGN,SLC5A3,CD44,CHMP1B,MXI1,HS3ST1,PDE1C,WDR63,PIK3CD,FAM110B
Cluster_down	V$GRE_C	126	16	3.51	0.0006	0.0047	Genes with promoter regions [-2kb,2kb] around transcription start site containing the motif GGTACAANNTGTYCTK which matches annotation for NR3C1: nuclear receptor subfamily 3, group C, member 1 (glucocorticoid receptor)	C3	NA	HOXA3,LSAMP,TGIF1,BDNF,SEMA3A,LRRN3,ZNF513,ZNF532,CHST9,RBM24,GAB2,ANGPTL2,SALL2,NCKAP5,TANK,LOXL1
Cluster_down	V$ZIC2_01	247	26	3.44	0.0006	0.0047	Genes with promoter regions [-2kb,2kb] around transcription start site containing the motif KGGGTGGTC which matches annotation for ZIC2: Zic family member 2 (odd-paired homolog, Drosophila)	C3	NA	MLLT6,TGIF1,SEMA6C,DNAJB5,ZNF462,SESN2,BDNF,GATA6,CXXC5,TP53,HSPH1,IL11,CBX6,UBALD2,MAPK10,NOG,COL7A1,PIM1,RIN1,CCDC148,COL27A1,ZNF384,LAMC2,FAM46A,ADAMTS1,MACF1
Cluster_down	V$CEBPB_01	261	27	3.41	0.00065	0.0049	Genes with promoter regions [-2kb,2kb] around transcription start site containing the motif RNRTKDNGMAAKNN which matches annotation for CEBPB: CCAAT/enhancer binding protein (C/EBP), beta	C3	NA	TFDP2,ZBTB18,ETV1,AFF3,RHOB,CASK,IGFBP5,IL23A,CHST9,MTSS1,ADAMTS5,BMF,RGS3,PPAPDC1B,TRIB1,PIM1,LMO4,NRP2,RCAN1,EHF,NCKAP5,DDX47,PAX8,WNT10B,TNF,PCDHGC3,ME3
Cluster_down	V$HEN1_02	198	22	3.43	0.00065	0.0049	Genes with promoter regions [-2kb,2kb] around transcription start site containing the motif NNGGGNCGCAGCTGCGNCCCNN which matches annotation for NHLH1: nescient helix loop helix 1	C3	NA	TGIF1,LOXL4,ZBTB18,TCF4,TBX3,LRRN3,RASL10B,CALCOCO1,ZNF513,CBX6,JAG1,BMP4,MOSPD1,DPF3,PRICKLE1,IRF2BPL,OLFML2A,KCNMA1,ZNF384,ASB2,AMPD2,LOXL1
Cluster_down	V$PBX1_02	127	16	3.48	0.00066	0.0049	Genes with promoter regions [-2kb,2kb] around transcription start site containing the motif NNCATCAATCAANNW which matches annotation for PBX1: pre-B-cell leukemia transcription factor 1	C3	NA	TFDP2,TLE4,KITLG,ZBTB18,ZNF503,HES1,RHOB,LIF,DUSP10,MTSS1,NOG,CCND2,MRPS6,IL7,COL16A1,EML1
Cluster_down	TTCNRGNNNNTTC_V$HSF_Q6	152	18	3.4	0.00077	0.0056	Genes with promoter regions [-2kb,2kb] around transcription start site containing motif TTCNRGNNNNTTC. Motif does not match any known transcription factor	C3	NA	SEMA6C,DNAJB5,ZNF462,SESN2,TNFAIP8,GATA6,HSPH1,TSPAN6,PVRL1,MYRF,VEGFA,LHX1,WNK4,UBB,ZMIZ1,ABHD2,HSPA4L,STARD8
Cluster_down	V$AP1_Q2	264	27	3.34	0.00077	0.0056	Genes with promoter regions [-2kb,2kb] around transcription start site containing the motif RSTGACTNANW which matches annotation for JUN: jun oncogene	C3	NA	HOXA3,PDGFRB,EFNA1,VDR,TRIM8,CASK,DTX2,ATXN7L2,PTPRR,AXIN2,IL23A,GADD45A,IL6,DNM1,GAB2,RIN1,SYTL1,COL27A1,CYP24A1,LAMC2,FAM46A,NHS,USP3,UCN2,MMP19,DCHS1,AK5
Cluster_down	V$AP1_Q6_01	264	27	3.34	0.00077	0.0056	Genes with promoter regions [-2kb,2kb] around transcription start site containing the motif NTGACTCAN which matches annotation for JUN: jun oncogene	C3	NA	PDGFRB,EFNA1,TRIM8,DTNA,CASK,ATXN7L2,PTPRR,AXIN2,ADAMTSL1,ZFAND5,IL6,TNFRSF9,PIM1,GAB2,FAM46A,PPP1R15A,CPNE8,SEMA6B,GJA1,SQSTM1,UCN2,GABARAPL1,IDS,MMP19,ABHD4,AK5,BDKRB2
Cluster_down	V$AP4_Q6	226	24	3.35	0.00079	0.0056	Genes with promoter regions [-2kb,2kb] around transcription start site containing the motif CWCAGCTGGN which matches annotation for TFAP4: transcription factor AP-4 (activating enhancer binding protein 4)	C3	NA	LOXL4,FOXO4,WNT2B,ZBTB18,SYTL2,TRPC4,RASL10B,CBX6,ZSWIM8,UBALD2,RUNX1,PRICKLE1,COL7A1,GNB3,TCF7,KCNMA1,ZMIZ1,SYTL1,CNNM2,SCAMP5,PTPRS,OBSCN,ABHD4,RASGRF2
Cluster_down	V$AREB6_02	252	26	3.33	0.00082	0.0057	Genes with promoter regions [-2kb,2kb] around transcription start site containing the motif WNWCACCTGWNN which matches annotation for TCF8: transcription factor 8 (represses interleukin 2 expression)	C3	NA	CDH13,SOX4,DNAJB5,SAMD12,EFNA1,GDNF,FOXA1,IP6K2,DTNA,SEMA3A,AFF3,NBEA,AXIN2,TSPAN33,COL11A2,GADD45A,BMF,MAPK10,PISD,TRIB1,HNF1B,IRF2BPL,NRP2,EHF,LAMC2,WNT10B
Cluster_down	V$TITF1_Q3	239	25	3.34	0.00081	0.0057	Genes with promoter regions [-2kb,2kb] around transcription start site containing the motif WCTCAAGTGT which matches annotation for TITF1: thyroid transcription factor 1	C3	NA	MID1,TFDP2,TGIF1,NEO1,TCF4,TLE3,TSPAN13,SYTL2,ETV1,JARID2,RFX3,ITPR1,ZEB2,ZNF532,MYRF,ADAMTS5,PTBP2,SATB1,ODC1,CNNM2,MXI1,PAX8,AFAP1,CCDC136,DYRK3
Cluster_down	V$AP2ALPHA_01	240	25	3.31	0.00086	0.0058	Genes with promoter regions [-2kb,2kb] around transcription start site containing the motif GCCNNNRGS which matches annotation for TFAP2A: transcription factor AP-2 alpha (activating enhancer binding protein 2 alpha)	C3	NA	HOXA3,SEMA6C,LOXL4,KITLG,CXXC5,JARID2,ATF5,NUP62,IL4I1,TTBK2,IL11,CBX6,MMP14,VEGFA,ETV4,DPF3,SOX9,LMO4,WNK4,FAM129A,IER5L,TEAD2,LDB1,PAK3,NETO1
Cluster_down	V$CEBPDELTA_Q6	240	25	3.31	0.00086	0.0058	Genes with promoter regions [-2kb,2kb] around transcription start site containing the motif MATTKCNTMAYY which matches annotation for CEBPD: CCAAT/enhancer binding protein (C/EBP), delta	C3	NA	HOXA3,MID1,ZBTB18,WBP1,BDNF,DTNA,NEO1,SEMA3A,RASL10B,ZEB2,CREB5,IL23A,UBALD2,PRDM8,JUN,PLEKHA6,DPF3,TRIB1,ATF3,ARRDC3,CCND2,RIN1,WNT10B,G0S2,ME3
Cluster_down	V$NFAT_Q4_01	266	27	3.3	0.00087	0.0058	Genes with promoter regions [-2kb,2kb] around transcription start site containing the motif NWGGAAANWN which matches annotation for NFAT&lt;br&gt; NFATC	C3	NA	HOXA3,TFDP2,FOXO4,ZNF503,SEMA3A,ETV1,JARID2,NDRG2,CASK,NR3C2,ORMDL3,ST8SIA1,KCNJ8,IGFBP5,IER3,CREB5,NEDD4L,ICAM1,RGS3,DTX3,SOX9,ARRDC3,IGFBP3,SERPINB7,PAK3,PTGES,SLC5A3
Cluster_down	V$GR_01	203	22	3.31	0.00091	0.006	Genes with promoter regions [-2kb,2kb] around transcription start site containing the motif NNNNNNNGKACNNNNTGTTCTNNNNNN which matches annotation for NR3C1: nuclear receptor subfamily 3, group C, member 1 (glucocorticoid receptor)	C3	NA	BAI3,EFNA1,GDNF,IP6K2,BDNF,SEMA3A,DUSP10,ZNF532,SLAIN1,CYLD,ADAMTSL1,RGS3,NCKAP5,FIGN,EPG5,TEAD2,USP54,TMEM86A,KIZ,KCTD4,LRRC17,GCNT3
Cluster_down	V$TEF_Q6	255	26	3.26	0.00098	0.0064	Genes with promoter regions [-2kb,2kb] around transcription start site containing the motif ATGTTWAYATAA which matches annotation for TEF: thyrotrophic embryonic factor	C3	NA	SOX4,TFDP2,TLE4,IP6K2,TRIM8,NEO1,TLE3,CADM1,HMCN1,ST8SIA1,ZEB2,CBX6,PDE4B,CREB5,SPRY2,SGK494,CCDC85B,RGS3,ARRDC3,ITGA1,SALL2,PRICKLE2,CHMP1B,PAX8,NRP1,KCNJ16
Cluster_down	V$CRX_Q4	269	27	3.24	0.001	0.0067	Genes with promoter regions [-2kb,2kb] around transcription start site containing the motif YNNNTAATCYCMN which matches annotation for CRX: cone-rod homeobox	C3	NA	HOXA3,TLE4,FOXA1,ZBTB18,NEO1,JARID2,CASK,TSC22D1,CREB5,ACKR3,ADAMTSL1,ROBO3,MDGA1,ABCC6,SATB1,FZD4,ANGPTL2,GNB3,TCF7,ZNF384,DLG4,IGSF3,FIBCD1,ABI3BP,PCDHGC3,MERTK,FRMPD2
Cluster_down	V$ATF1_Q6	231	24	3.23	0.0011	0.0069	Genes with promoter regions [-2kb,2kb] around transcription start site containing the motif CYYTGACGTCA which matches annotation for ATF1: activating transcription factor 1	C3	NA	MLLT6,GDNF,ZBTB18,MAFF,RNF44,MAF,CSF2,CYLD,ZFAND5,LHX1,MAPK10,GEM,TRIB1,LMO4,TNFRSF12A,IRF2BPL,ADAMTS3,HS3ST3A1,CHMP1B,LAYN,TMEM86A,SCAMP5,ASPHD1,DYRK3
Cluster_down	V$AMEF2_Q6	258	26	3.2	0.0012	0.0073	Genes with promoter regions [-2kb,2kb] around transcription start site containing motif CKGDYTAAAAATAACYMM. Motif does not match any known transcription factor	C3	NA	MID1,ZBTB18,BDNF,TLE3,SEMA3A,ETV1,AFF3,RFX3,CREB5,BEST3,YPEL5,HDAC9,CCDC85B,SALL1,JUN,RGS3,PLEKHA6,DYRK2,NOG,NEXN-AS1,SLCO2A1,NRP2,NCKAP5,HLX,FAM46A,CHMP1B
Cluster_down	GGGNNTTTCC_V$NFKB_Q6_01	134	16	3.24	0.0012	0.0075	Genes with promoter regions [-2kb,2kb] around transcription start site containing motif GGGNNTTTCC. Motif does not match any known transcription factor	C3	NA	NR2F2,ETV1,TP53,CALCOCO1,ZNF532,CD74,CYLD,LAMA1,IL6,GREM1,IER5,GEM,TNFRSF9,CCND2,PTGES,MSC
Cluster_down	V$MAF_Q6	259	26	3.18	0.0012	0.0076	Genes with promoter regions [-2kb,2kb] around transcription start site containing the motif TRGRRGGAAGTKKSST which matches annotation for MAF: v-maf musculoaponeurotic fibrosarcoma oncogene homolog (avian)	C3	NA	CDH13,GRHL3,ZBTB18,CXXC5,RNF44,ITPR1,VCAM1,EFNB3,BMP4,PHC1,BMF,SAT1,SLC41A1,RASGRP3,SATB1,HNF1B,GAB2,TPBG,AGPAT4,GOLGA2P7,SYTL1,NEGR1,HMGA1,TNFSF10,KCNJ16,PIK3CD
Cluster_down	TGAYRTCA_V$ATF3_Q6	536	46	3.12	0.0013	0.0077	Genes with promoter regions [-2kb,2kb] around transcription start site containing the motif TGAYRTCA which matches annotation for ATF3: activating transcription factor 3	C3	NA	MID1,TFDP2,ZBTB18,MAFF,TNFRSF19,PBXIP1,RNF44,TSC22D1,ALS2,MAF,DUSP10,CD74,CYLD,ST5,HCN4,RUNX1,CNN1,MTSS1,JUN,ING4,MAPK10,GEM,GAB2,ANGPTL2,IRF2BPL,RBP5,COL6A3,RCAN1,CSDC2,SIPA1L2,FIGN,CCDC148,PRICKLE2,HS3ST3A1,ABI3BP,PPP1R15A,CHMP1B,CXCL16,SCAMP5,ASPHD1,SLN,CA12,CFTR,GABARAPL1,F2RL2,WDR63
Cluster_down	V$CP2_01	260	26	3.16	0.0013	0.0078	Genes with promoter regions [-2kb,2kb] around transcription start site containing the motif GCHCDAMCCAG which matches annotation for TFCP2: transcription factor CP2	C3	NA	TGIF1,GRHL3,IL11,ZNF532,CSF2,CLSTN2,COL11A2,CNN1,HDAC9,BMF,SALL1,RGS3,GREM1,SLC41A1,ATF3,SATB1,SMOX,EHF,ODC1,ASB2,STRA6,STX1A,IGDCC4,LIMD2,ABHD4,DCHS1
Cluster_down	V$LEF1_Q6	260	26	3.16	0.0013	0.0078	Genes with promoter regions [-2kb,2kb] around transcription start site containing the motif SWWCAAAGGG which matches annotation for LEF1: lymphoid enhancer-binding factor 1&lt;br&gt; TCF1: transcription factor 1, hepatic; LF-B1, hepatic nuclear factor (HNF1), albumin proximal factor	C3	NA	MLLT6,TGIF1,EFNA1,FOXA1,ZBTB18,AFF3,TNFRSF19,RNF44,NARF,PREX2,SHF,ZNF532,PHC1,ZFAND5,RGS3,PIM1,ARRDC3,NRP2,TCF7,ABHD2,TFCP2,KCTD4,CLDN4,EFNA4,SH3BP5,SUOX
Cluster_down	TGCTGAY_UNKNOWN	538	46	3.09	0.0014	0.008	Genes with promoter regions [-2kb,2kb] around transcription start site containing motif TGCTGAY. Motif does not match any known transcription factor	C3	NA	HOXA3,GRHL3,ZNF462,ZNF503,DTNA,TCF4,ETV1,JARID2,NR3C2,DTX2,ATXN7L2,ZEB2,ZNF532,PHC1,AXIN2,MBD5,BEST3,RUNX1,GADD45A,FBXL19,BAI2,VGLL4,ARL4C,LMO4,WNK4,RBP5,OSBPL7,OLFML2A,NRP2,ISCU,CCND2,LDB1,CCDC148,ZNF384,SLC5A3,ABI3BP,PPP1R15A,MXI1,NRP1,MOB3C,GJA1,PLAU,PCDHGC3,UCN2,PDE1C,FRMD5
Cluster_down	V$ICSBP_Q6	248	25	3.14	0.0014	0.0081	Genes with promoter regions [-2kb,2kb] around transcription start site containing the motif RAARTGAAACTG which matches annotation for IRF8: interferon regulatory factor 8	C3	NA	HOXA3,TFDP2,TGIF1,ZBTB18,GATA6,HMCN1,TNFRSF19,LRRN3,CASK,ITPR1,ZEB2,DUSP10,KLHL13,VGLL4,FUT8,HAS3,CCDC148,CXCL16,CTSS,MXI1,IFIT3,PCDHGC3,NFKB1,KYNU,ADAM8
Cluster_down	V$COUP_01	262	26	3.11	0.0015	0.0084	Genes with promoter regions [-2kb,2kb] around transcription start site containing the motif TGAMCTTTGMMCYT which matches annotation for HNF4A: hepatocyte nuclear factor 4, alpha	C3	NA	HOXA3,MLLT6,NR2F2,FOXA1,ZBTB18,ATAT1,TP53,CRABP2,EFNB3,MBD5,BMF,VEGFA,HBEGF,DPF3,SATB1,HNF1B,TNFRSF12A,IQCD,EFNB1,ABI3BP,MXI1,G0S2,NRP1,RPL34,KYNU,NET1
Cluster_down	V$FOXD3_01	198	21	3.12	0.0015	0.0086	Genes with promoter regions [-2kb,2kb] around transcription start site containing the motif NAWTGTTTRTTT which matches annotation for FOXD3: forkhead box D3	C3	NA	HOXA3,TLE4,NTN1,BAI3,FAM49A,DTNA,EPHB1,GRB7,NEO1,SYTL2,AFF3,ZEB2,IER3,CREB5,RUNX1,LHX1,LMO4,FAM107B,PRICKLE2,PAX8,NRP1
Cluster_down	TCCATTKW_UNKNOWN	238	24	3.07	0.0017	0.0093	Genes with promoter regions [-2kb,2kb] around transcription start site containing motif TCCATTKW. Motif does not match any known transcription factor	C3	NA	SOX4,TFDP2,KITLG,IP6K2,TLE3,TSPAN13,JARID2,NASP,RFX3,TSPAN6,DUSP10,ZNF711,PTGFRN,ACKR3,CCDC85B,TMEM132A,ZSCAN2,NEXN-AS1,LMO4,SLC48A1,SEMA6A,BEX2,FANK1,NETO1
Cluster_down	V$RORA2_01	150	17	3.1	0.0017	0.0093	Genes with promoter regions [-2kb,2kb] around transcription start site containing the motif NWAWNTAGGTCAN which matches annotation for RORA: RAR-related orphan receptor A	C3	NA	TLE4,FAM49A,DTNA,SEMA3A,PBXIP1,TTBK2,PVRL1,MMP14,FAM193B,HDAC9,PIM1,SLC4A7,ABAT,HSPA4L,CTH,PLEKHH2,NTM
Cluster_down	V$SOX5_01	265	26	3.05	0.0017	0.0095	Genes with promoter regions [-2kb,2kb] around transcription start site containing the motif NNAACAATNN which matches annotation for SOX5: SRY (sex determining region Y)-box 5	C3	NA	MLLT6,TFDP2,SEMA6C,ZBTB18,DTNA,EPHB1,TCF4,SEMA3A,RHOB,NASP,RFX3,PREX2,TP53,HBP1,MAF,KLHL13,PIM1,LMO4,SEMA6A,LDB1,MORC4,MXI1,NRP1,HS3ST1,SOX6,C21orf91
Cluster_down	WGTTNNNNNAAA_UNKNOWN	544	46	3.01	0.0017	0.0095	Genes with promoter regions [-2kb,2kb] around transcription start site containing motif WGTTNNNNNAAA. Motif does not match any known transcription factor	C3	NA	HOXA3,NR2F2,TGIF1,BAI3,FOXA1,ZBTB18,BDNF,EPHB1,TCF4,HMCN1,ETV1,JARID2,TNFRSF19,RFX3,CASK,ATXN7L2,ZNF513,ZEB2,MAF,BMP4,IER3,CREB5,ZKSCAN8,MEOX1,HDAC9,KLHL13,VEGFA,RGS3,DPF3,TRIB1,NOG,RASGRP3,LMO4,EHF,KCNMA1,TEAD2,LDB1,COL27A1,HLX,RIN2,MXI1,ENTPD7,FRMD5,ALDH1A3,MMP2,FLRT2
Cluster_down	V$CDX2_Q5	253	25	3.03	0.0018	0.0099	Genes with promoter regions [-2kb,2kb] around transcription start site containing the motif ANANTTTTATKRCC which matches annotation for CDX2: caudal type homeobox transcription factor 2	C3	NA	HOXA3,LSAMP,SOX4,TLE4,FAM49A,NAV3,DTNA,NEO1,CADM1,SYTL2,TSC22D1,CTTNBP2NL,JAG1,PTPRR,HMGA2,CREB5,MBD5,ADAMTSL1,DPF3,NCKAP5,ASB2,NRP1,KCTD4,FRMD5,DCHS1
Cluster_down	V$OCT1_01	266	26	3.03	0.0018	0.0099	Genes with promoter regions [-2kb,2kb] around transcription start site containing the motif NNNNWTATGCAAATNTNNN which matches annotation for POU2F1: POU domain, class 2, transcription factor 1	C3	NA	HOXA3,MID1,PDGFRB,NR2F2,GRHL3,MCC,TCF4,CADM1,TSPAN13,ETV1,JARID2,RHOB,ZEB2,MAF,NEK10,HDAC9,PLEKHA6,HNF1B,FZD4,LMO4,GAB2,CPA4,GNB3,RCAN1,KCTD4,PCDH20
Cluster_down	V$SMAD4_Q6	240	24	3.03	0.0019	0.0099	Genes with promoter regions [-2kb,2kb] around transcription start site containing the motif GKSRKKCAGMCANCY which matches annotation for SMAD4: SMAD, mothers against DPP homolog 4 (Drosophila)	C3	NA	CDH13,HOXA3,VDR,TRIM8,EPHB1,TCF4,CADM1,YPEL1,ATXN7L2,MAF,IL23A,ADAMTSL1,ETV4,RGS3,PTBP2,LMO4,TNFRSF12A,FAM129A,RCAN1,EEF1A1,LDB1,PAK3,LAMC2,ERO1LB
Cluster_up	V$SRF_C	211	40	7.6	8e-11	4.2e-08	Genes with promoter regions [-2kb,2kb] around transcription start site containing the motif DCCWTATATGGNCWN which matches annotation for SRF: serum response factor (c-fos serum response element-binding transcription factor)	C3	NA	ACTB,MBNL1,DSTN,DNAJB4,CALD1,STARD13,TGFB1I1,NPAS2,CFL1,ITGB6,CFL2,KLF6,TPM3,VCL,SUN2,FLNA,PLCB3,TAGLN,PDLIM5,TMEM47,DIXDC1,LPP,ACTN1,CRK,MIR22HG,SLC25A4,COL8A1,LMCD1,ANXA6,MCAM,CAP1,SSH3,GADD45G,RBBP7,CNN2,RSU1,TSPAN2,JPH2,ROCK2,MYL9
Cluster_up	V$SRF_Q5_01	220	38	6.72	3.7e-09	9.9e-07	Genes with promoter regions [-2kb,2kb] around transcription start site containing the motif CCAWATAWGGMNMNG which matches annotation for SRF: serum response factor (c-fos serum response element-binding transcription factor)	C3	NA	ACTB,MBNL1,DSTN,CALD1,SGK1,STARD13,TGFB1I1,NPAS2,PICALM,CFL1,VASP,ITGB6,NPR3,CFL2,KLF6,TPM3,VCL,SUN2,FLNA,PCDH7,PLCB3,TAGLN,TPM2,PDLIM5,TMEM47,DIXDC1,LPP,ACTN1,SLC25A4,ANXA6,SERTAD4,GADD45G,RBBP7,MYADM,CNN2,RSU1,CXCL5,MYL9
Cluster_up	V$SRF_Q6	241	39	6.34	1.6e-08	2.9e-06	Genes with promoter regions [-2kb,2kb] around transcription start site containing the motif GNCCAWATAWGGMN which matches annotation for SRF: serum response factor (c-fos serum response element-binding transcription factor)	C3	NA	ACTB,MBNL1,CALD1,WNT5A,STARD13,TGFB1I1,NPAS2,PICALM,CFL1,NPR3,ZEB1,CFL2,KLF6,TPM3,VCL,SUN2,FLNA,PCDH7,PLCB3,TAGLN,TPM2,PDLIM5,TMEM47,DIXDC1,LPP,ACTN1,SLC25A4,ANXA6,GADD45G,RBBP7,MYADM,PDLIM3,CNN2,RSU1,RAB27A,LDHA,JPH2,ROCK2,MYL9
Cluster_up	V$SRF_Q4	221	35	5.86	1.4e-07	1.9e-05	Genes with promoter regions [-2kb,2kb] around transcription start site containing the motif SCCAWATAWGGMNMNNNN which matches annotation for SRF: serum response factor (c-fos serum response element-binding transcription factor)	C3	NA	ACTB,MBNL1,SORT1,DSTN,CALD1,SGK1,TGFB1I1,NPAS2,CFL1,VASP,NPR3,CFL2,KLF6,EDN1,TPM3,VCL,FLNA,PLCB3,TAGLN,TPM2,PDLIM5,TMEM47,DIXDC1,LPP,ACTN1,SLC25A4,ANXA6,SERTAD4,GADD45G,RBBP7,RSU1,JPH2,ROCK2,MYL9,MCL1
Cluster_up	V$SRF_01	50	13	5.72	1.6e-06	0.00017	Genes with promoter regions [-2kb,2kb] around transcription start site containing the motif ATGCCCATATATGGWNNT which matches annotation for SRF: serum response factor (c-fos serum response element-binding transcription factor)	C3	NA	CALD1,TGFB1I1,WDR1,CFL1,VCL,FLNA,PLCB3,DIXDC1,ACTN1,SLC25A4,ANXA6,CAP1,CNN2
Cluster_up	GGGYGTGNY_UNKNOWN	664	70	4.58	7.8e-06	0.00069	Genes with promoter regions [-2kb,2kb] around transcription start site containing motif GGGYGTGNY. Motif does not match any known transcription factor	C3	NA	ACTB,KLF5,PLEC,PLP2,CAST,WNT5A,EPB41L3,RBM3,TGFB1I1,GPC4,WDR1,FAF1,ITSN1,TMOD3,KPNA4,DBI,ZEB1,TYRO3,FRY,VIMP,NR2F6,MAP1B,WEE1,CLIC4,ATL1,FAR1,FLNA,PLCB3,PDLIM5,CRK,MIR22HG,MGST3,PER1,AHNAK,DPYSL2,PCDH9,CAP1,TCF7L1,HMGCS1,TMX4,RBBP7,MORF4L2,KLF13,DDIT4,MAP4K3,USP14,MYADM,ANXA2,FLNB,KCNN4,PALM,POU5F1,SNX2,YWHAH,MALL,IQGAP1,ASAP2,ULK2,PLA2G15,RAB6B,SGTB,CCDC109B,STYK1,PLXNA3,NLN,RTN4R,CRISPLD2,C1orf…
Cluster_up	CCAWWNAAGG_V$SRF_Q4	87	16	4.64	2.6e-05	0.002	Genes with promoter regions [-2kb,2kb] around transcription start site containing the motif CCAWWNAAGG which matches annotation for SRF: serum response factor (c-fos serum response element-binding transcription factor)	C3	NA	ACTB,MBNL1,CALD1,NPAS2,PICALM,CFL2,KLF6,FLNA,PCDH7,PLCB3,TAGLN,TPM2,PDLIM5,UBE2C,TMEM47,DIXDC1

## Sheet: cluster_enrichment_TFBS.txt
Cluster	setID	nAnno	nOverlap	zscore	pvalue	adjp	name	namespace	distance	members
Cluster_1	V$CDX2_Q5	253	12	5.36	7.9e-06	0.0018	Genes with promoter regions [-2kb,2kb] around transcription start site containing the motif ANANTTTTATKRCC which matches annotation for CDX2: caudal type homeobox transcription factor 2	C3	NA	LSAMP,NAV3,CADM1,JAG1,HMGA2,CREB5,ADAMTSL1,DPF3,NCKAP5,ASB2,KCTD4,FRMD5
Cluster_1	TGATTTRY_V$GFI1_01	294	12	4.72	3.9e-05	0.0044	Genes with promoter regions [-2kb,2kb] around transcription start site containing the motif TGATTTRY which matches annotation for GFI1: growth factor independent 1	C3	NA	LSAMP,GDNF,CREB5,NPPB,MAPK10,SLCO2A1,SLC2A12,NRP2,FBXO32,MAB21L3,RASGRF2,NMNAT3
Cluster_1	V$GR_01	203	9	4.38	0.00013	0.0075	Genes with promoter regions [-2kb,2kb] around transcription start site containing the motif NNNNNNNGKACNNNNTGTTCTNNNNNN which matches annotation for NR3C1: nuclear receptor subfamily 3, group C, member 1 (glucocorticoid receptor)	C3	NA	GDNF,SEMA3A,DUSP10,ADAMTSL1,NCKAP5,TMEM86A,KCTD4,LRRC17,GCNT3
Cluster_1	V$NFKB_Q6	253	10	4.17	0.00018	0.0083	Genes with promoter regions [-2kb,2kb] around transcription start site containing motif NGGGGAMTTTCCNN. Motif does not match any known transcription factor	C3	NA	TMEM27,CADM1,IL4I1,VCAM1,CSF2,IL23A,ADAMTS5,BMF,PLA1A,PLAU
Cluster_1	V$NKX25_01	125	7	4.64	0.0001	0.0075	Genes with promoter regions [-2kb,2kb] around transcription start site containing the motif TYAAGTG which matches annotation for NKX2-5: NK2 transcription factor related, locus 5 (Drosophila)	C3	NA	CRABP2,CREB5,ADAMTS5,PRDM8,TRIM55,IQCD,KCTD4
Cluster_2	V$ZIC2_01	247	8	5.81	7.2e-06	0.00026	Genes with promoter regions [-2kb,2kb] around transcription start site containing the motif KGGGTGGTC which matches annotation for ZIC2: Zic family member 2 (odd-paired homolog, Drosophila)	C3	NA	MLLT6,ZNF462,SESN2,TP53,HSPH1,UBALD2,PIM1,ZNF384
Cluster_2	V$NF1_Q6	261	7	4.74	8.2e-05	0.00096	Genes with promoter regions [-2kb,2kb] around transcription start site containing the motif NNTTGGCNNNNNNCCNNN which matches annotation for NF1: neurofibromin 1 (neurofibromatosis, von Recklinghausen disease, Watson disease)	C3	NA	ZNF462,SESN2,FAM193B,RBP5,OSBPL7,ZNF384,TANK
Cluster_2	V$NRF2_01	270	7	4.62	0.0001	0.00096	Genes with promoter regions [-2kb,2kb] around transcription start site containing the motif ACCGGAAGNG which matches annotation for GABPB1: GA binding protein transcription factor, beta subunit 1.	C3	NA	HSPH1,CTTNBP2NL,TCF7,UBXN1,ZNF384,TFCP2,RPL34
Cluster_2	V$RORA2_01	150	5	4.66	0.00016	0.0011	Genes with promoter regions [-2kb,2kb] around transcription start site containing the motif NWAWNTAGGTCAN which matches annotation for RORA: RAR-related orphan receptor A	C3	NA	TLE4,PVRL1,FAM193B,PIM1,HSPA4L
Cluster_2	V$E2F1_Q4_01	228	6	4.32	0.00023	0.0012	Genes with promoter regions [-2kb,2kb] around transcription start site containing the motif TTTSGCGSG which matches annotation for E2F&lt;br&gt; TFDP1: transcription factor Dp-1	C3	NA	TLE4,NASP,PVRL1,PIM1,OSBPL7,ITGA1
Cluster_2	V$E2F_Q3_01	235	6	4.22	0.00028	0.0013	Genes with promoter regions [-2kb,2kb] around transcription start site containing the motif TTTSGCGSG which matches annotation for E2F&lt;br&gt; TFDP1: transcription factor Dp-1	C3	NA	TLE4,NASP,PVRL1,PIM1,OSBPL7,ITGA1
Cluster_2	V$AP1_01	267	6	3.82	0.0006	0.0019	Genes with promoter regions [-2kb,2kb] around transcription start site containing the motif NNNTGAGTCAKCN which matches annotation for JUN: jun oncogene	C3	NA	CTTNBP2NL,GADD45A,PIM1,TCF7,EEF1A1,CPNE8
Cluster_2	V$HNF4_01	269	6	3.79	0.00063	0.0019	Genes with promoter regions [-2kb,2kb] around transcription start site containing the motif NNNRGGNCAAAGKTCANNN which matches annotation for HNF4A: hepatocyte nuclear factor 4, alpha	C3	NA	MLLT6,CREBRF,RHOB,TP53,PTBP2,ITGA1
Cluster_2	V$SOX5_01	265	6	3.84	0.00058	0.0019	Genes with promoter regions [-2kb,2kb] around transcription start site containing the motif NNAACAATNN which matches annotation for SOX5: SRY (sex determining region Y)-box 5	C3	NA	MLLT6,RHOB,NASP,TP53,PIM1,SEMA6A
Cluster_2	V$E2F1_Q6	232	5	3.36	0.0016	0.0043	Genes with promoter regions [-2kb,2kb] around transcription start site containing the motif TTTSGCGS which matches annotation for E2F1: E2F transcription factor 1	C3	NA	NUP62,NASP,PVRL1,PIM1,SEMA6A
Cluster_2	V$E2F1_Q4	244	5	3.22	0.0021	0.0048	Genes with promoter regions [-2kb,2kb] around transcription start site containing the motif NTTSGCGG which matches annotation for E2F1: E2F transcription factor 1	C3	NA	NASP,PVRL1,UBALD2,OSBPL7,ITGA1
Cluster_2	V$NFKAPPAB_01	250	5	3.15	0.0024	0.0051	Genes with promoter regions [-2kb,2kb] around transcription start site containing the motif GGGAMTTYCC which matches annotation for NFKB&lt;br&gt; RELA: v-rel reticuloendotheliosis viral oncogene homolog A, nuclear factor of kappa light polypeptide gene enhancer in B-cells 3, p65 (avian)	C3	NA	SESN2,TP53,CYLD,IER5,ZNF384
Cluster_2	V$LEF1_Q6	260	5	3.05	0.0029	0.0055	Genes with promoter regions [-2kb,2kb] around transcription start site containing the motif SWWCAAAGGG which matches annotation for LEF1: lymphoid enhancer-binding factor 1&lt;br&gt; TCF1: transcription factor 1, hepatic; LF-B1, hepatic nuclear factor (HNF1), albumin proximal factor	C3	NA	MLLT6,NARF,PIM1,TCF7,TFCP2
Cluster_2	V$NFKB_Q6	253	6	3.98	0.00044	0.0018	Genes with promoter regions [-2kb,2kb] around transcription start site containing motif NGGGGAMTTTCCNN. Motif does not match any known transcription factor	C3	NA	MLLT6,NUP62,CYLD,IER5,ZNF384,TANK
Cluster_2	TGCCAAR_V$NF1_Q6	722	9	2.64	0.0055	0.0092	Genes with promoter regions [-2kb,2kb] around transcription start site containing the motif TGCCAAR which matches annotation for NF1: neurofibromin 1 (neurofibromatosis, von Recklinghausen disease, Watson disease)	C3	NA	ZNF462,PVRL1,CYLD,SEMA6A,OSBPL7,MB21D2,UBXN1,PGAP1,AP1AR
Cluster_3	GCANCTGNY_V$MYOD_Q6	921	41	6.02	4.8e-08	1.7e-05	Genes with promoter regions [-2kb,2kb] around transcription start site containing the motif GCANCTGNY which matches annotation for MYOD1: myogenic differentiation 1	C3	NA	CDH13,EFNA1,TEF,ADAM12,ZNF503,GFRA1,GRB7,SYTL2,PREX2,YPEL1,ARID5A,ATXN7L2,AXIN2,NEDD4L,SLC9A7,BEST3,MOSPD1,CCDC85B,BAI2,LHX1,RGS3,PLEKHA6,ROBO3,PRICKLE1,TRIB1,ALPK2,NEXN-AS1,LMO4,CAMK1D,FUT8,CSDC2,CCND2,PTPRK,TEAD2,SERPINB7,RIN1,LTB4R2,FAM107B,RPAIN,USP54,NEGR1
Cluster_3	V$E12_Q6	262	18	6.05	4.6e-07	8e-05	Genes with promoter regions [-2kb,2kb] around transcription start site containing the motif RRCAGGTGNCV which matches annotation for TCF3: transcription factor 3 (E2A immunoglobulin enhancer binding factors E12/E47)	C3	NA	ADAM12,FAM49A,GFRA1,GRB7,ARID5A,ATXN7L2,NEDD4L,CHST9,BEST3,CCDC85B,KLHL13,SORCS2,ROBO3,CAMK1D,FUT8,RIN1,RPAIN,NEGR1
Cluster_3	V$E47_02	250	15	4.88	1.8e-05	0.0012	Genes with promoter regions [-2kb,2kb] around transcription start site containing the motif NNNMRCAGGTGTTMNN which matches annotation for TCF3: transcription factor 3 (E2A immunoglobulin enhancer binding factors E12/E47)	C3	NA	ADAM12,ZNF503,SYTL2,HMCN1,AFF3,MMP16,ARID5A,PDE4B,SLC9A7,KLHL13,FUT8,TEAD2,USP54,DNAH17,PODXL
Cluster_3	V$GATA1_03	245	15	4.97	1.4e-05	0.0012	Genes with promoter regions [-2kb,2kb] around transcription start site containing the motif ANGNDGATAANNGN which matches annotation for GATA1: GATA binding protein 1 (globin transcription factor 1)	C3	NA	GATA6,SYTL2,NDRG2,TTBK2,MMP16,ATXN7L2,CD40,GREM1,RASGRP3,FZD4,EHF,CSDC2,FMO4,ADAMTS3,UCN2
Cluster_3	V$LBP1_Q6	224	14	4.89	2e-05	0.0012	Genes with promoter regions [-2kb,2kb] around transcription start site containing the motif CAGCTGS which matches annotation for UBP1: upstream binding protein 1 (LBP-1a)	C3	NA	LOXL4,EFNA1,ZNF503,SYTL2,PTGFRN,BEST3,CCDC85B,PLEKHA6,PRICKLE1,NEXN-AS1,LMO4,CCND2,RIN1,USP54
Cluster_3	V$STAT6_01	264	15	4.63	3.6e-05	0.0018	Genes with promoter regions [-2kb,2kb] around transcription start site containing the motif NAWTTCCN which matches annotation for STAT6: signal transducer and activator of transcription 6, interleukin-4 induced	C3	NA	THBS2,KITLG,TCF4,NDRG2,ST8SIA1,NEDD4L,CHST9,KLHL13,ICAM1,TRIB1,SATB1,LMO4,ARRDC3,BTG1,CD274
Cluster_3	GGATTA_V$PITX2_Q2	585	24	4.09	9.6e-05	0.003	Genes with promoter regions [-2kb,2kb] around transcription start site containing the motif GGATTA which matches annotation for PITX2: paired-like homeodomain transcription factor 2	C3	NA	KITLG,ZNF503,TCF4,SYTL2,PDE4B,ACKR3,BEST3,PLEKHA6,FAM198B,ROBO3,TRIB1,NOG,ATP6V1B2,FZD4,EHF,FIGN,USP54,BTG1,CTSC,LAMC2,SLC5A3,PPAP2C,SLC4A7,FIBCD1
Cluster_3	RTAAACA_V$FREAC2_01	916	33	4.03	8.7e-05	0.003	Genes with promoter regions [-2kb,2kb] around transcription start site containing the motif RTAAACA which matches annotation for FOXF2: forkhead box F2	C3	NA	TFDP2,NTN1,BAI3,ADAM12,FAM49A,GFRA1,GRB7,TCF4,MAFF,HMCN1,NDRG2,PREX2,MMP16,HBP1,ATXN7L2,ZNF711,AXIN2,MOSPD1,PIK3IP1,GREM1,TRIB1,LMO4,ADCK3,CAMK1D,SMOX,GPR110,MSC,GPR137B,PCSK5,CTH,EML1,MDM2,TMCC2
Cluster_3	V$FOXO4_02	255	14	4.32	8.9e-05	0.003	Genes with promoter regions [-2kb,2kb] around transcription start site containing the motif NNGTTGTTTACNTN which matches annotation for MLLT7: myeloid/lymphoid or mixed-lineage leukemia (trithorax homolog, Drosophila); translocated to, 7	C3	NA	NTN1,EFNA1,GFRA1,GRB7,MAFF,HMCN1,HBP1,PIK3IP1,GPR110,HLX,GPR137B,EML1,DNAH17,PDGFD
Cluster_3	V$IRF1_01	250	14	4.4	7.1e-05	0.003	Genes with promoter regions [-2kb,2kb] around transcription start site containing the motif SAAAAGYGAAACC which matches annotation for IRF1: interferon regulatory factor 1	C3	NA	GATA6,CHST11,LIF,PTPRR,SEMA7A,ZSCAN2,SAT1,DLG1,ATF3,NOG,LMO4,SALL2,HLX,KYNU
Cluster_3	V$MYOD_01	265	14	4.15	0.00014	0.004	Genes with promoter regions [-2kb,2kb] around transcription start site containing the motif SRACAGGTGKYG which matches annotation for MYOD1: myogenic differentiation 1	C3	NA	EFNA1,KIAA1407,ARID5A,COL11A2,MOSPD1,CCDC85B,SORCS2,PRICKLE1,ARRDC3,FUT8,USP54,LAMC2,SLC5A3,EML1
Cluster_3	V$NFKAPPAB_01	250	13	3.93	0.00025	0.0063	Genes with promoter regions [-2kb,2kb] around transcription start site containing the motif GGGAMTTYCC which matches annotation for NFKB&lt;br&gt; RELA: v-rel reticuloendotheliosis viral oncogene homolog A, nuclear factor of kappa light polypeptide gene enhancer in B-cells 3, p65 (avian)	C3	NA	NTN1,CD40,COL11A2,LAMA1,BAI2,ICAM1,GREM1,FAM129A,EHF,MSC,CXCL16,RIN2,EBI3
Cluster_4	V$AP4_Q6	226	15	5.06	1.1e-05	0.0015	Genes with promoter regions [-2kb,2kb] around transcription start site containing the motif CWCAGCTGGN which matches annotation for TFAP4: transcription factor AP-4 (activating enhancer binding protein 4)	C3	NA	FOXO4,ZBTB18,TRPC4,RASL10B,CBX6,ZSWIM8,RUNX1,COL7A1,GNB3,ZMIZ1,SYTL1,CNNM2,SCAMP5,PTPRS,ABHD4
Cluster_4	V$HEN1_01	196	14	5.22	8.3e-06	0.0015	Genes with promoter regions [-2kb,2kb] around transcription start site containing the motif NNNGGNCNCAGCTGCGNCCCNN which matches annotation for NHLH1: nescient helix loop helix 1	C3	NA	TGIF1,ZBTB18,BDNF,RASL10B,CALCOCO1,ZNF513,CBX6,BMP4,SALL1,IRF2BPL,OLFML2A,PTPRS,AMPD2,LOXL1
Cluster_4	V$TITF1_Q3	239	16	5.27	5.5e-06	0.0015	Genes with promoter regions [-2kb,2kb] around transcription start site containing the motif WCTCAAGTGT which matches annotation for TITF1: thyroid transcription factor 1	C3	NA	MID1,TGIF1,NEO1,TLE3,TSPAN13,JARID2,RFX3,ITPR1,ZEB2,ZNF532,MYRF,CNNM2,MXI1,PAX8,AFAP1,CCDC136
Cluster_4	RACCACAR_V$AML_Q6	261	16	4.86	1.8e-05	0.0017	Genes with promoter regions [-2kb,2kb] around transcription start site containing the motif RACCACAR which matches annotation for RUNX1: runt-related transcription factor 1 (acute myeloid leukemia 1; aml1 oncogene)	C3	NA	WBP1,TSPAN13,MTMR3,CALCOCO1,ZEB2,RUNX1,ACIN1,TNFRSF12A,WNK4,AGPAT4,DYRK1B,ZNF821,MAFG,CFH,PTPRS,C11orf31
Cluster_4	V$MAF_Q6	259	15	4.44	5.9e-05	0.0047	Genes with promoter regions [-2kb,2kb] around transcription start site containing the motif TRGRRGGAAGTKKSST which matches annotation for MAF: v-maf musculoaponeurotic fibrosarcoma oncogene homolog (avian)	C3	NA	ZBTB18,CXXC5,RNF44,ITPR1,BMP4,PHC1,SLC41A1,HNF1B,GAB2,TPBG,AGPAT4,GOLGA2P7,SYTL1,KCNJ16,PIK3CD
Cluster_4	V$AP2GAMMA_01	249	14	4.16	0.00013	0.0087	Genes with promoter regions [-2kb,2kb] around transcription start site containing the motif GCCYNNGGS which matches annotation for TFAP2C: transcription factor AP-2 gamma (activating enhancer binding protein 2 gamma)	C3	NA	HOXA3,SEMA6C,NEO1,CXXC5,JARID2,ATF5,CBX6,GPRC5C,TSPAN33,DTX3,SOX9,LDB1,PAK3,CTSA
Cluster_5	V$SRF_C	211	17	7.86	3e-09	6.3e-07	Genes with promoter regions [-2kb,2kb] around transcription start site containing the motif DCCWTATATGGNCWN which matches annotation for SRF: serum response factor (c-fos serum response element-binding transcription factor)	C3	NA	ACTB,DSTN,DNAJB4,NPAS2,ITGB6,KLF6,TAGLN,TMEM47,DIXDC1,ACTN1,COL8A1,LMCD1,MCAM,GADD45G,TSPAN2,JPH2,MYL9
Cluster_5	V$SRF_Q5_01	220	17	7.62	5.8e-09	6.3e-07	Genes with promoter regions [-2kb,2kb] around transcription start site containing the motif CCAWATAWGGMNMNG which matches annotation for SRF: serum response factor (c-fos serum response element-binding transcription factor)	C3	NA	ACTB,DSTN,SGK1,NPAS2,ITGB6,NPR3,KLF6,PCDH7,TAGLN,TPM2,TMEM47,DIXDC1,ACTN1,GADD45G,MYADM,CXCL5,MYL9
Cluster_5	V$SRF_Q4	221	16	7.04	3.9e-08	2.8e-06	Genes with promoter regions [-2kb,2kb] around transcription start site containing the motif SCCAWATAWGGMNMNNNN which matches annotation for SRF: serum response factor (c-fos serum response element-binding transcription factor)	C3	NA	ACTB,SORT1,DSTN,SGK1,NPAS2,NPR3,KLF6,EDN1,TAGLN,TPM2,TMEM47,DIXDC1,ACTN1,GADD45G,JPH2,MYL9
Cluster_5	V$SRF_Q6	241	15	6.05	7.5e-07	4e-05	Genes with promoter regions [-2kb,2kb] around transcription start site containing the motif GNCCAWATAWGGMN which matches annotation for SRF: serum response factor (c-fos serum response element-binding transcription factor)	C3	NA	ACTB,WNT5A,NPAS2,NPR3,KLF6,PCDH7,TAGLN,TPM2,TMEM47,DIXDC1,ACTN1,GADD45G,MYADM,JPH2,MYL9
Cluster_5	CCAWWNAAGG_V$SRF_Q4	87	8	5.89	6.3e-06	0.00027	Genes with promoter regions [-2kb,2kb] around transcription start site containing the motif CCAWWNAAGG which matches annotation for SRF: serum response factor (c-fos serum response element-binding transcription factor)	C3	NA	ACTB,NPAS2,KLF6,PCDH7,TAGLN,TPM2,TMEM47,DIXDC1
Cluster_5	V$GATA1_05	283	13	4.3	0.0001	0.0036	Genes with promoter regions [-2kb,2kb] around transcription start site containing the motif NCWGATAACA which matches annotation for GATA1: GATA binding protein 1 (globin transcription factor 1)	C3	NA	TSC22D3,CCDC80,KCNJ15,KCNS3,TYRO3,TMEM47,PCDH9,ALDH1A1,COL4A3,COL4A4,ARMC8,KLHL4,CXCL5
Cluster_5	TAAWWATAG_V$RSRFC4_Q2	165	9	4.18	0.0002	0.0055	Genes with promoter regions [-2kb,2kb] around transcription start site containing the motif TAAWWATAG which matches annotation for MEF2A: MADS box transcription enhancer factor 2, polypeptide A (myocyte enhancer factor 2A)	C3	NA	PPARGC1A,TYRO3,USP2,COL8A1,PER1,DGKI,CPNE7,PCDH9,GNB4
Cluster_5	CTAWWWATA_V$RSRFC4_Q2	360	14	3.75	0.00037	0.009	Genes with promoter regions [-2kb,2kb] around transcription start site containing the motif CTAWWWATA which matches annotation for MEF2A: MADS box transcription enhancer factor 2, polypeptide A (myocyte enhancer factor 2A)	C3	NA	SGCD,CDC42EP3,PPARGC1A,CKB,TYRO3,USP2,SLITRK4,TPM2,COL8A1,HSPB1,PER1,DGKI,CPNE7,LMCD1
Cluster_6	V$SRF_01	50	11	8.77	2.9e-09	1.2e-06	Genes with promoter regions [-2kb,2kb] around transcription start site containing the motif ATGCCCATATATGGWNNT which matches annotation for SRF: serum response factor (c-fos serum response element-binding transcription factor)	C3	NA	CALD1,TGFB1I1,WDR1,CFL1,VCL,FLNA,PLCB3,SLC25A4,ANXA6,CAP1,CNN2
Cluster_6	V$SRF_C	211	18	5.58	1.8e-06	0.00035	Genes with promoter regions [-2kb,2kb] around transcription start site containing the motif DCCWTATATGGNCWN which matches annotation for SRF: serum response factor (c-fos serum response element-binding transcription factor)	C3	NA	MBNL1,CALD1,STARD13,TGFB1I1,CFL1,VCL,SUN2,FLNA,PLCB3,PDLIM5,LPP,MIR22HG,SLC25A4,ANXA6,CAP1,SSH3,CNN2,RSU1
Cluster_6	V$SRF_Q6	241	18	4.92	1.2e-05	0.0017	Genes with promoter regions [-2kb,2kb] around transcription start site containing the motif GNCCAWATAWGGMN which matches annotation for SRF: serum response factor (c-fos serum response element-binding transcription factor)	C3	NA	MBNL1,CALD1,STARD13,TGFB1I1,CFL1,ZEB1,VCL,SUN2,FLNA,PLCB3,PDLIM5,LPP,SLC25A4,ANXA6,CNN2,RSU1,RAB27A,LDHA
Cluster_6	V$SRF_Q5_01	220	16	4.51	4.6e-05	0.0046	Genes with promoter regions [-2kb,2kb] around transcription start site containing the motif CCAWATAWGGMNMNG which matches annotation for SRF: serum response factor (c-fos serum response element-binding transcription factor)	C3	NA	MBNL1,CALD1,STARD13,TGFB1I1,CFL1,VASP,VCL,SUN2,FLNA,PLCB3,PDLIM5,LPP,SLC25A4,ANXA6,CNN2,RSU1

## Sheet: Supplementary Table 2
Supplementary Table 2 TFBSs enrichments within each of 7 gene clusters.
Cluster	TFBSs	nAnno	nOverlap	zscore	pvalue	adjp	name	members
Cluster_1	V$CDX2_Q5	253	12	5.36	7.9e-06	0.0018	Genes with promoter regions [-2kb,2kb] around transcription start site containing the motif ANANTTTTATKRCC which matches annotation for CDX2: caudal type homeobox transcription factor 2	LSAMP,NAV3,CADM1,JAG1,HMGA2,CREB5,ADAMTSL1,DPF3,NCKAP5,ASB2,KCTD4,FRMD5
Cluster_1	TGATTTRY_V$GFI1_01	294	12	4.72	3.9e-05	0.0044	Genes with promoter regions [-2kb,2kb] around transcription start site containing the motif TGATTTRY which matches annotation for GFI1: growth factor independent 1	LSAMP,GDNF,CREB5,NPPB,MAPK10,SLCO2A1,SLC2A12,NRP2,FBXO32,MAB21L3,RASGRF2,NMNAT3
Cluster_1	V$NKX25_01	125	7	4.64	0.0001	0.0075	Genes with promoter regions [-2kb,2kb] around transcription start site containing the motif TYAAGTG which matches annotation for NKX2-5: NK2 transcription factor related, locus 5 (Drosophila)	CRABP2,CREB5,ADAMTS5,PRDM8,TRIM55,IQCD,KCTD4
Cluster_1	V$GR_01	203	9	4.38	0.00013	0.0075	Genes with promoter regions [-2kb,2kb] around transcription start site containing the motif NNNNNNNGKACNNNNTGTTCTNNNNNN which matches annotation for NR3C1: nuclear receptor subfamily 3, group C, member 1 (glucocorticoid receptor)	GDNF,SEMA3A,DUSP10,ADAMTSL1,NCKAP5,TMEM86A,KCTD4,LRRC17,GCNT3
Cluster_1	V$NFKB_Q6	253	10	4.17	0.00018	0.0083	Genes with promoter regions [-2kb,2kb] around transcription start site containing motif NGGGGAMTTTCCNN. Motif does not match any known transcription factor	TMEM27,CADM1,IL4I1,VCAM1,CSF2,IL23A,ADAMTS5,BMF,PLA1A,PLAU
Cluster_2	V$ZIC2_01	247	8	5.81	7.2e-06	0.00026	Genes with promoter regions [-2kb,2kb] around transcription start site containing the motif KGGGTGGTC which matches annotation for ZIC2: Zic family member 2 (odd-paired homolog, Drosophila)	MLLT6,ZNF462,SESN2,TP53,HSPH1,UBALD2,PIM1,ZNF384
Cluster_2	V$NF1_Q6	261	7	4.74	8.2e-05	0.00096	Genes with promoter regions [-2kb,2kb] around transcription start site containing the motif NNTTGGCNNNNNNCCNNN which matches annotation for NF1: neurofibromin 1 (neurofibromatosis, von Recklinghausen disease, Watson disease)	ZNF462,SESN2,FAM193B,RBP5,OSBPL7,ZNF384,TANK
Cluster_2	V$NRF2_01	270	7	4.62	0.0001	0.00096	Genes with promoter regions [-2kb,2kb] around transcription start site containing the motif ACCGGAAGNG which matches annotation for GABPB1: GA binding protein transcription factor, beta subunit 1.	HSPH1,CTTNBP2NL,TCF7,UBXN1,ZNF384,TFCP2,RPL34
Cluster_2	V$RORA2_01	150	5	4.66	0.00016	0.0011	Genes with promoter regions [-2kb,2kb] around transcription start site containing the motif NWAWNTAGGTCAN which matches annotation for RORA: RAR-related orphan receptor A	TLE4,PVRL1,FAM193B,PIM1,HSPA4L
Cluster_2	V$NFKB_Q6	253	6	3.98	0.00044	0.0018	Genes with promoter regions [-2kb,2kb] around transcription start site containing motif NGGGGAMTTTCCNN. Motif does not match any known transcription factor	MLLT6,NUP62,CYLD,IER5,ZNF384,TANK
Cluster_2	V$SOX5_01	265	6	3.84	0.00058	0.0019	Genes with promoter regions [-2kb,2kb] around transcription start site containing the motif NNAACAATNN which matches annotation for SOX5: SRY (sex determining region Y)-box 5	MLLT6,RHOB,NASP,TP53,PIM1,SEMA6A
Cluster_2	V$AP1_01	267	6	3.82	0.0006	0.0019	Genes with promoter regions [-2kb,2kb] around transcription start site containing the motif NNNTGAGTCAKCN which matches annotation for JUN: jun oncogene	CTTNBP2NL,GADD45A,PIM1,TCF7,EEF1A1,CPNE8
Cluster_2	V$HNF4_01	269	6	3.79	0.00063	0.0019	Genes with promoter regions [-2kb,2kb] around transcription start site containing the motif NNNRGGNCAAAGKTCANNN which matches annotation for HNF4A: hepatocyte nuclear factor 4, alpha	MLLT6,CREBRF,RHOB,TP53,PTBP2,ITGA1
Cluster_2	V$NFKAPPAB_01	250	5	3.15	0.0024	0.0051	Genes with promoter regions [-2kb,2kb] around transcription start site containing the motif GGGAMTTYCC which matches annotation for NFKB&lt;br&gt; RELA: v-rel reticuloendotheliosis viral oncogene homolog A, nuclear factor of kappa light polypeptide gene enhancer in B-cells 3, p65 (avian)	SESN2,TP53,CYLD,IER5,ZNF384
Cluster_2	V$LEF1_Q6	260	5	3.05	0.0029	0.0055	Genes with promoter regions [-2kb,2kb] around transcription start site containing the motif SWWCAAAGGG which matches annotation for LEF1: lymphoid enhancer-binding factor 1&lt;br&gt; TCF1: transcription factor 1, hepatic; LF-B1, hepatic nuclear factor (HNF1), albumin proximal factor	MLLT6,NARF,PIM1,TCF7,TFCP2
Cluster_2	TGCCAAR_V$NF1_Q6	722	9	2.64	0.0055	0.0092	Genes with promoter regions [-2kb,2kb] around transcription start site containing the motif TGCCAAR which matches annotation for NF1: neurofibromin 1 (neurofibromatosis, von Recklinghausen disease, Watson disease)	ZNF462,PVRL1,CYLD,SEMA6A,OSBPL7,MB21D2,UBXN1,PGAP1,AP1AR
Cluster_3	GCANCTGNY_V$MYOD_Q6	921	41	6.02	4.8e-08	1.7e-05	Genes with promoter regions [-2kb,2kb] around transcription start site containing the motif GCANCTGNY which matches annotation for MYOD1: myogenic differentiation 1	CDH13,EFNA1,TEF,ADAM12,ZNF503,GFRA1,GRB7,SYTL2,PREX2,YPEL1,ARID5A,ATXN7L2,AXIN2,NEDD4L,SLC9A7,BEST3,MOSPD1,CCDC85B,BAI2,LHX1,RGS3,PLEKHA6,ROBO3,PRICKLE1,TRIB1,ALPK2,NEXN-AS1,LMO4,CAMK1D,FUT8,CSDC2,CCND2,PTPRK,TEAD2,SERPINB7,RIN1,LTB4R2,FAM107B,RPAIN,USP54,NEGR1
Cluster_3	V$E12_Q6	262	18	6.05	4.6e-07	8e-05	Genes with promoter regions [-2kb,2kb] around transcription start site containing the motif RRCAGGTGNCV which matches annotation for TCF3: transcription factor 3 (E2A immunoglobulin enhancer binding factors E12/E47)	ADAM12,FAM49A,GFRA1,GRB7,ARID5A,ATXN7L2,NEDD4L,CHST9,BEST3,CCDC85B,KLHL13,SORCS2,ROBO3,CAMK1D,FUT8,RIN1,RPAIN,NEGR1
Cluster_3	V$GATA1_03	245	15	4.97	1.4e-05	0.0012	Genes with promoter regions [-2kb,2kb] around transcription start site containing the motif ANGNDGATAANNGN which matches annotation for GATA1: GATA binding protein 1 (globin transcription factor 1)	GATA6,SYTL2,NDRG2,TTBK2,MMP16,ATXN7L2,CD40,GREM1,RASGRP3,FZD4,EHF,CSDC2,FMO4,ADAMTS3,UCN2
Cluster_3	V$E47_02	250	15	4.88	1.8e-05	0.0012	Genes with promoter regions [-2kb,2kb] around transcription start site containing the motif NNNMRCAGGTGTTMNN which matches annotation for TCF3: transcription factor 3 (E2A immunoglobulin enhancer binding factors E12/E47)	ADAM12,ZNF503,SYTL2,HMCN1,AFF3,MMP16,ARID5A,PDE4B,SLC9A7,KLHL13,FUT8,TEAD2,USP54,DNAH17,PODXL
Cluster_3	V$LBP1_Q6	224	14	4.89	2e-05	0.0012	Genes with promoter regions [-2kb,2kb] around transcription start site containing the motif CAGCTGS which matches annotation for UBP1: upstream binding protein 1 (LBP-1a)	LOXL4,EFNA1,ZNF503,SYTL2,PTGFRN,BEST3,CCDC85B,PLEKHA6,PRICKLE1,NEXN-AS1,LMO4,CCND2,RIN1,USP54
Cluster_3	V$STAT6_01	264	15	4.63	3.6e-05	0.0018	Genes with promoter regions [-2kb,2kb] around transcription start site containing the motif NAWTTCCN which matches annotation for STAT6: signal transducer and activator of transcription 6, interleukin-4 induced	THBS2,KITLG,TCF4,NDRG2,ST8SIA1,NEDD4L,CHST9,KLHL13,ICAM1,TRIB1,SATB1,LMO4,ARRDC3,BTG1,CD274
Cluster_3	V$IRF1_01	250	14	4.4	7.1e-05	0.003	Genes with promoter regions [-2kb,2kb] around transcription start site containing the motif SAAAAGYGAAACC which matches annotation for IRF1: interferon regulatory factor 1	GATA6,CHST11,LIF,PTPRR,SEMA7A,ZSCAN2,SAT1,DLG1,ATF3,NOG,LMO4,SALL2,HLX,KYNU
Cluster_3	RTAAACA_V$FREAC2_01	916	33	4.03	8.7e-05	0.003	Genes with promoter regions [-2kb,2kb] around transcription start site containing the motif RTAAACA which matches annotation for FOXF2: forkhead box F2	TFDP2,NTN1,BAI3,ADAM12,FAM49A,GFRA1,GRB7,TCF4,MAFF,HMCN1,NDRG2,PREX2,MMP16,HBP1,ATXN7L2,ZNF711,AXIN2,MOSPD1,PIK3IP1,GREM1,TRIB1,LMO4,ADCK3,CAMK1D,SMOX,GPR110,MSC,GPR137B,PCSK5,CTH,EML1,MDM2,TMCC2
Cluster_3	V$FOXO4_02	255	14	4.32	8.9e-05	0.003	Genes with promoter regions [-2kb,2kb] around transcription start site containing the motif NNGTTGTTTACNTN which matches annotation for MLLT7: myeloid/lymphoid or mixed-lineage leukemia (trithorax homolog, Drosophila); translocated to, 7	NTN1,EFNA1,GFRA1,GRB7,MAFF,HMCN1,HBP1,PIK3IP1,GPR110,HLX,GPR137B,EML1,DNAH17,PDGFD
Cluster_3	GGATTA_V$PITX2_Q2	585	24	4.09	9.6e-05	0.003	Genes with promoter regions [-2kb,2kb] around transcription start site containing the motif GGATTA which matches annotation for PITX2: paired-like homeodomain transcription factor 2	KITLG,ZNF503,TCF4,SYTL2,PDE4B,ACKR3,BEST3,PLEKHA6,FAM198B,ROBO3,TRIB1,NOG,ATP6V1B2,FZD4,EHF,FIGN,USP54,BTG1,CTSC,LAMC2,SLC5A3,PPAP2C,SLC4A7,FIBCD1
Cluster_3	V$MYOD_01	265	14	4.15	0.00014	0.004	Genes with promoter regions [-2kb,2kb] around transcription start site containing the motif SRACAGGTGKYG which matches annotation for MYOD1: myogenic differentiation 1	EFNA1,KIAA1407,ARID5A,COL11A2,MOSPD1,CCDC85B,SORCS2,PRICKLE1,ARRDC3,FUT8,USP54,LAMC2,SLC5A3,EML1
Cluster_3	V$NFKAPPAB_01	250	13	3.93	0.00025	0.0063	Genes with promoter regions [-2kb,2kb] around transcription start site containing the motif GGGAMTTYCC which matches annotation for NFKB&lt;br&gt; RELA: v-rel reticuloendotheliosis viral oncogene homolog A, nuclear factor of kappa light polypeptide gene enhancer in B-cells 3, p65 (avian)	NTN1,CD40,COL11A2,LAMA1,BAI2,ICAM1,GREM1,FAM129A,EHF,MSC,CXCL16,RIN2,EBI3
Cluster_4	V$TITF1_Q3	239	16	5.27	5.5e-06	0.0015	Genes with promoter regions [-2kb,2kb] around transcription start site containing the motif WCTCAAGTGT which matches annotation for TITF1: thyroid transcription factor 1	MID1,TGIF1,NEO1,TLE3,TSPAN13,JARID2,RFX3,ITPR1,ZEB2,ZNF532,MYRF,CNNM2,MXI1,PAX8,AFAP1,CCDC136
Cluster_4	V$HEN1_01	196	14	5.22	8.3e-06	0.0015	Genes with promoter regions [-2kb,2kb] around transcription start site containing the motif NNNGGNCNCAGCTGCGNCCCNN which matches annotation for NHLH1: nescient helix loop helix 1	TGIF1,ZBTB18,BDNF,RASL10B,CALCOCO1,ZNF513,CBX6,BMP4,SALL1,IRF2BPL,OLFML2A,PTPRS,AMPD2,LOXL1
Cluster_4	V$AP4_Q6	226	15	5.06	1.1e-05	0.0015	Genes with promoter regions [-2kb,2kb] around transcription start site containing the motif CWCAGCTGGN which matches annotation for TFAP4: transcription factor AP-4 (activating enhancer binding protein 4)	FOXO4,ZBTB18,TRPC4,RASL10B,CBX6,ZSWIM8,RUNX1,COL7A1,GNB3,ZMIZ1,SYTL1,CNNM2,SCAMP5,PTPRS,ABHD4
Cluster_4	RACCACAR_V$AML_Q6	261	16	4.86	1.8e-05	0.0017	Genes with promoter regions [-2kb,2kb] around transcription start site containing the motif RACCACAR which matches annotation for RUNX1: runt-related transcription factor 1 (acute myeloid leukemia 1; aml1 oncogene)	WBP1,TSPAN13,MTMR3,CALCOCO1,ZEB2,RUNX1,ACIN1,TNFRSF12A,WNK4,AGPAT4,DYRK1B,ZNF821,MAFG,CFH,PTPRS,C11orf31
Cluster_4	V$MAF_Q6	259	15	4.44	5.9e-05	0.0047	Genes with promoter regions [-2kb,2kb] around transcription start site containing the motif TRGRRGGAAGTKKSST which matches annotation for MAF: v-maf musculoaponeurotic fibrosarcoma oncogene homolog (avian)	ZBTB18,CXXC5,RNF44,ITPR1,BMP4,PHC1,SLC41A1,HNF1B,GAB2,TPBG,AGPAT4,GOLGA2P7,SYTL1,KCNJ16,PIK3CD
Cluster_4	V$AP2GAMMA_01	249	14	4.16	0.00013	0.0087	Genes with promoter regions [-2kb,2kb] around transcription start site containing the motif GCCYNNGGS which matches annotation for TFAP2C: transcription factor AP-2 gamma (activating enhancer binding protein 2 gamma)	HOXA3,SEMA6C,NEO1,CXXC5,JARID2,ATF5,CBX6,GPRC5C,TSPAN33,DTX3,SOX9,LDB1,PAK3,CTSA
Cluster_5	V$SRF_C	211	17	7.86	3e-09	6.3e-07	Genes with promoter regions [-2kb,2kb] around transcription start site containing the motif DCCWTATATGGNCWN which matches annotation for SRF: serum response factor (c-fos serum response element-binding transcription factor)	ACTB,DSTN,DNAJB4,NPAS2,ITGB6,KLF6,TAGLN,TMEM47,DIXDC1,ACTN1,COL8A1,LMCD1,MCAM,GADD45G,TSPAN2,JPH2,MYL9
Cluster_5	V$SRF_Q5_01	220	17	7.62	5.8e-09	6.3e-07	Genes with promoter regions [-2kb,2kb] around transcription start site containing the motif CCAWATAWGGMNMNG which matches annotation for SRF: serum response factor (c-fos serum response element-binding transcription factor)	ACTB,DSTN,SGK1,NPAS2,ITGB6,NPR3,KLF6,PCDH7,TAGLN,TPM2,TMEM47,DIXDC1,ACTN1,GADD45G,MYADM,CXCL5,MYL9
Cluster_5	V$SRF_Q4	221	16	7.04	3.9e-08	2.8e-06	Genes with promoter regions [-2kb,2kb] around transcription start site containing the motif SCCAWATAWGGMNMNNNN which matches annotation for SRF: serum response factor (c-fos serum response element-binding transcription factor)	ACTB,SORT1,DSTN,SGK1,NPAS2,NPR3,KLF6,EDN1,TAGLN,TPM2,TMEM47,DIXDC1,ACTN1,GADD45G,JPH2,MYL9
Cluster_5	V$SRF_Q6	241	15	6.05	7.5e-07	4e-05	Genes with promoter regions [-2kb,2kb] around transcription start site containing the motif GNCCAWATAWGGMN which matches annotation for SRF: serum response factor (c-fos serum response element-binding transcription factor)	ACTB,WNT5A,NPAS2,NPR3,KLF6,PCDH7,TAGLN,TPM2,TMEM47,DIXDC1,ACTN1,GADD45G,MYADM,JPH2,MYL9
Cluster_5	CCAWWNAAGG_V$SRF_Q4	87	8	5.89	6.3e-06	0.00027	Genes with promoter regions [-2kb,2kb] around transcription start site containing the motif CCAWWNAAGG which matches annotation for SRF: serum response factor (c-fos serum response element-binding transcription factor)	ACTB,NPAS2,KLF6,PCDH7,TAGLN,TPM2,TMEM47,DIXDC1
Cluster_5	V$GATA1_05	283	13	4.3	0.0001	0.0036	Genes with promoter regions [-2kb,2kb] around transcription start site containing the motif NCWGATAACA which matches annotation for GATA1: GATA binding protein 1 (globin transcription factor 1)	TSC22D3,CCDC80,KCNJ15,KCNS3,TYRO3,TMEM47,PCDH9,ALDH1A1,COL4A3,COL4A4,ARMC8,KLHL4,CXCL5
Cluster_5	TAAWWATAG_V$RSRFC4_Q2	165	9	4.18	0.0002	0.0055	Genes with promoter regions [-2kb,2kb] around transcription start site containing the motif TAAWWATAG which matches annotation for MEF2A: MADS box transcription enhancer factor 2, polypeptide A (myocyte enhancer factor 2A)	PPARGC1A,TYRO3,USP2,COL8A1,PER1,DGKI,CPNE7,PCDH9,GNB4
Cluster_5	CTAWWWATA_V$RSRFC4_Q2	360	14	3.75	0.00037	0.009	Genes with promoter regions [-2kb,2kb] around transcription start site containing the motif CTAWWWATA which matches annotation for MEF2A: MADS box transcription enhancer factor 2, polypeptide A (myocyte enhancer factor 2A)	SGCD,CDC42EP3,PPARGC1A,CKB,TYRO3,USP2,SLITRK4,TPM2,COL8A1,HSPB1,PER1,DGKI,CPNE7,LMCD1
Cluster_6	V$SRF_01	50	11	8.77	2.9e-09	1.2e-06	Genes with promoter regions [-2kb,2kb] around transcription start site containing the motif ATGCCCATATATGGWNNT which matches annotation for SRF: serum response factor (c-fos serum response element-binding transcription factor)	CALD1,TGFB1I1,WDR1,CFL1,VCL,FLNA,PLCB3,SLC25A4,ANXA6,CAP1,CNN2
Cluster_6	V$SRF_C	211	18	5.58	1.8e-06	0.00035	Genes with promoter regions [-2kb,2kb] around transcription start site containing the motif DCCWTATATGGNCWN which matches annotation for SRF: serum response factor (c-fos serum response element-binding transcription factor)	MBNL1,CALD1,STARD13,TGFB1I1,CFL1,VCL,SUN2,FLNA,PLCB3,PDLIM5,LPP,MIR22HG,SLC25A4,ANXA6,CAP1,SSH3,CNN2,RSU1
Cluster_6	V$SRF_Q6	241	18	4.92	1.2e-05	0.0017	Genes with promoter regions [-2kb,2kb] around transcription start site containing the motif GNCCAWATAWGGMN which matches annotation for SRF: serum response factor (c-fos serum response element-binding transcription factor)	MBNL1,CALD1,STARD13,TGFB1I1,CFL1,ZEB1,VCL,SUN2,FLNA,PLCB3,PDLIM5,LPP,SLC25A4,ANXA6,CNN2,RSU1,RAB27A,LDHA
Cluster_6	V$SRF_Q5_01	220	16	4.51	4.6e-05	0.0046	Genes with promoter regions [-2kb,2kb] around transcription start site containing the motif CCAWATAWGGMNMNG which matches annotation for SRF: serum response factor (c-fos serum response element-binding transcription factor)	MBNL1,CALD1,STARD13,TGFB1I1,CFL1,VASP,VCL,SUN2,FLNA,PLCB3,PDLIM5,LPP,SLC25A4,ANXA6,CNN2,RSU1
