# Supplementary material for: RNA sequencing analysis of human podocytes reveals glucocorticoid regulated gene networks targeting non-immune pathways
Source: Sci Rep. 2016 Oct 24;6:35671. doi: 10.1038/srep35671 (PMC5075905; doi:10.1038/srep35671)
Supplement: Supplementary Table 3 [file srep35671-s4.xls]

## Sheet: MCN-upregulated signature 
Supplementary Table 3 Gene expression signatures for MCN including an upregulated signature and a downregulated signature.
GeneSymbol	GeneName	logFC	PValue	FDR
SULT4A1	sulfotransferase family 4A, member 1	1.32003	1.19149e-06	0.00502294
PQBP1	polyglutamine binding protein 1	1.28123	1.46823e-05	0.0154739
POMC	proopiomelanocortin	1.2409	3.81135e-05	0.0344301
KRIT1	KRIT1, ankyrin repeat containing	1.33183	4.2643e-05	0.0359537
CCDC57	coiled-coil domain containing 57	1.18425	9.78205e-05	0.0476844
TBX10	T-box 10	1.25983	9.80306e-05	0.0476844
MTERF	mitochondrial transcription termination factor	1.30622	0.000131869	0.0490593
SRPK2	SFRS protein kinase 2	1.4404	0.000127593	0.0490593
C12orf49	chromosome 12 open reading frame 49	1.20711	0.000135769	0.0490593
PAPPA2	pappalysin 2	1.27731	0.000156647	0.0521345
UNGP2	uracil-DNA glycosylase pseudogene 2	1.20834	0.000228034	0.0663199
PLEKHM1	pleckstrin homology domain containing, family M (with RUN domain) member 1	1.27436	0.00023631	0.0664137
ZNF556	zinc finger protein 556	1.25981	0.000259668	0.0679507
HIST1H2BI	histone cluster 1, H2bi	1.39586	0.00027033	0.0683771
RNF122	ring finger protein 122	1.33558	0.000305734	0.0703022
JMJD5	jumonji domain containing 5	1.21004	0.00030228	0.0703022
RAB33B	RAB33B, member RAS oncogene family	1.23401	0.00033134	0.0715412
RASA2	RAS p21 protein activator 2	1.29032	0.000388156	0.0721914
PDCL	phosducin-like	1.27907	0.000387361	0.0721914
GJC1	gap junction protein, gamma 1, 45kDa	1.35413	0.000381945	0.0721914
F11R	F11 receptor	1.2697	0.000373058	0.0721914
HDAC9	histone deacetylase 9	1.55274	0.000418962	0.0735919
MFGE8	milk fat globule-EGF factor 8 protein	1.46649	0.000464693	0.0805066
CDK13	cyclin-dependent kinase 13	1.23361	0.000489746	0.0837002
TWF1	twinfilin, actin-binding protein, homolog 1 (Drosophila)	1.18055	0.000657736	0.0990284

## Sheet: MCN-downregulated signature 
GeneSymbol	GeneName	logFC	PValue	FDR
ARPC1A	actin related protein 2/3 complex, subunit 1A, 41kDa	-1.46086	1.16982e-06	0.00502294
TSC22D3	TSC22 domain family, member 3	-2.44193	6.54178e-07	0.00502294
ATF3	activating transcription factor 3	-3.34592	2.53397e-06	0.00534118
GLUL	glutamate-ammonia ligase	-2.02087	2.21692e-06	0.00534118
CYR61	cysteine-rich, angiogenic inducer, 61	-2.07307	1.96037e-06	0.00534118
DUSP1	dual specificity phosphatase 1	-1.82738	5.63543e-06	0.00890891
ZEB1	zinc finger E-box binding homeobox 1	-2.91424	5.16623e-06	0.00890891
FOSB	FBJ murine osteosarcoma viral oncogene homolog B	-3.27857	7.93764e-06	0.0111542
GADD45B	growth arrest and DNA-damage-inducible, beta	-1.71065	9.60862e-06	0.012152
NEDD9	neural precursor cell expressed, developmentally down-regulated 9	-1.51557	1.25658e-05	0.0144472
EGR1	early growth response 1	-2.56126	2.03956e-05	0.0198418
AVPI1	arginine vasopressin-induced 1	-1.37548	5.47726e-05	0.0406789
PSAP	prosaposin	-1.47616	5.78967e-05	0.0406789
NFIL3	nuclear factor, interleukin 3 regulated	-2.09827	5.40735e-05	0.0406789
HSPA1A	heat shock 70kDa protein 1A	-1.52806	8.20166e-05	0.0450984
NOL3	nucleolar protein 3 (apoptosis repressor with CARD domain)	-1.43009	7.98126e-05	0.0450984
ADD1	adducin 1 (alpha)	-1.32524	8.1476e-05	0.0450984
PPP2R5D	protein phosphatase 2, regulatory subunit B', delta	-1.32891	7.56139e-05	0.0450984
JOSD1	Josephin domain containing 1	-1.41199	7.02372e-05	0.0450984
FKBP5	FK506 binding protein 5	-2.05687	9.53072e-05	0.0476844
SPRY2	sprouty homolog 2 (Drosophila)	-1.443	0.000127098	0.0490593
JUNB	jun B proto-oncogene	-1.79737	0.000128691	0.0490593
S100A9	S100 calcium binding protein A9	-1.5146	0.000117223	0.0490593
NR4A2	nuclear receptor subfamily 4, group A, member 2	-2.12987	0.000133411	0.0490593
TMEM2	transmembrane protein 2	-1.61428	0.000107127	0.0490593
TGIF1	TGFB-induced factor homeobox 1	-1.72471	0.000109764	0.0490593
SLC38A2	solute carrier family 38, member 2	-1.5423	0.000146981	0.0516353
MAPK3	mitogen-activated protein kinase 3	-1.32949	0.000152231	0.0520343
ZNF263	zinc finger protein 263	-1.25478	0.000161469	0.0523616
DNAJA2	DnaJ (Hsp40) homolog, subfamily A, member 2	-1.38464	0.000170744	0.053985
ZFP36	zinc finger protein 36, C3H type, homolog (mouse)	-1.68807	0.000209317	0.0645667
FBXO21	F-box protein 21	-1.83144	0.000230733	0.0663199
SLC25A20	solute carrier family 25 (carnitine/acylcarnitine translocase), member 20	-1.29792	0.000224992	0.0663199
PTP4A1	protein tyrosine phosphatase type IVA, member 1	-1.3782	0.000246418	0.067749
UBC	ubiquitin C	-1.35538	0.000263271	0.0679507
EIF3B	eukaryotic translation initiation factor 3, subunit B	-1.44538	0.000259099	0.0679507
GSTM3	glutathione S-transferase mu 3 (brain)	-1.45204	0.000284602	0.0685544
MCL1	myeloid cell leukemia sequence 1 (BCL2-related)	-1.82402	0.000287292	0.0685544
OSBP	oxysterol binding protein	-1.28197	0.000283661	0.0685544
FBXO34	F-box protein 34	-1.38216	0.000341059	0.0715412
CISH	cytokine inducible SH2-containing protein	-1.37573	0.000334404	0.0715412
MTHFD2	methylenetetrahydrofolate dehydrogenase (NADP+ dependent) 2, methenyltetrahydrofolate cyclohydrolase	-1.41291	0.000345063	0.0715412
PDK4	pyruvate dehydrogenase kinase, isozyme 4	-1.87409	0.000337493	0.0715412
CRISPLD2	cysteine-rich secretory protein LCCL domain containing 2	-1.98982	0.000344199	0.0715412
RNASE6	ribonuclease, RNase A family, k6	-1.51376	0.0003664	0.0721914
MED27	mediator complex subunit 27	-1.28898	0.000369667	0.0721914
RNF4	ring finger protein 4	-1.27901	0.000365427	0.0721914
MYC	v-myc myelocytomatosis viral oncogene homolog (avian)	-1.67869	0.000410495	0.0735919
HIPK2	homeodomain interacting protein kinase 2	-1.34728	0.000414226	0.0735919
RABGGTA	Rab geranylgeranyltransferase, alpha subunit	-1.34014	0.000407594	0.0735919
U2AF1	U2 small nuclear RNA auxiliary factor 1	-1.40788	0.000501662	0.0845935
ING1	inhibitor of growth family, member 1	-1.35687	0.000554526	0.0922775
PEX14	peroxisomal biogenesis factor 14	-1.26225	0.000586113	0.0962671
PTK2	PTK2 protein tyrosine kinase 2	-1.41855	0.000603349	0.0965892
PER1	period homolog 1 (Drosophila)	-1.5512	0.000598864	0.0965892
CDK9	cyclin-dependent kinase 9	-1.32364	0.000656105	0.0990284
FOSL2	FOS-like antigen 2	-1.52605	0.000634933	0.0990284
AKT1	v-akt murine thymoma viral oncogene homolog 1	-1.30902	0.000641336	0.0990284
ARF1	ADP-ribosylation factor 1	-1.43256	0.000654901	0.0990284
ARPC4	actin related protein 2/3 complex, subunit 4, 20kDa	-1.17638	0.000671898	0.0999705
