# Supplementary material for: RNA sequencing analysis of human podocytes reveals glucocorticoid regulated gene networks targeting non-immune pathways
Source: Sci Rep. 2016 Oct 24;6:35671. doi: 10.1038/srep35671 (PMC5075905; doi:10.1038/srep35671)
Supplement: Supplementary Table 4 [file srep35671-s5.xls]

## Sheet: Supplementary Table 4
Supplementary Table 4 List of genes in the dexamethasone-downregulated gene network.
Name	Description	Log2(FC)	P-value	FDR
CCL2	chemokine (C-C motif) ligand 2	-1.25527	3.06015e-72	6.92971e-69
IL11	interleukin 11	-1.6217	1.422e-64	1.93207e-61
SEMA3A	sema domain, immunoglobulin domain (Ig), short basic domain, secreted, (semaphorin) 3A	-1.10016	5.45372e-46	2.96399e-43
CXCL12	chemokine (C-X-C motif) ligand 12	-1.65891	1.23237e-45	6.44009e-43
GDF15	growth differentiation factor 15	-1.04996	2.42757e-41	1.06398e-38
IL6	interleukin 6	-0.898191	5.59596e-33	1.55168e-30
ADAMTS1	ADAM metallopeptidase with thrombospondin type 1 motif, 1	-0.85663	4.19372e-28	8.63335e-26
GDNF	glial cell derived neurotrophic factor	-0.913329	1.53851e-27	3.07408e-25
CYP24A1	cytochrome P450, family 24, subfamily A, polypeptide 1	-1.22866	4.2502e-26	7.49967e-24
SYNJ2	synaptojanin 2	-0.724945	7.30629e-26	1.24088e-23
VCAM1	vascular cell adhesion molecule 1	-0.815683	2.76144e-23	3.94944e-21
PLAU	plasminogen activator, urokinase	-1.12551	2.54416e-22	3.35607e-20
IL23A	interleukin 23, alpha subunit p19	-1.27988	3.46757e-20	3.92968e-18
CD82	CD82 molecule	-0.646883	3.63608e-20	4.08293e-18
FOSL1	FOS-like antigen 1	-0.744236	3.79321e-20	4.21361e-18
TGFBI	transforming growth factor, beta-induced, 68kDa	-0.945838	1.29484e-18	1.28416e-16
CDKN1C	cyclin-dependent kinase inhibitor 1C (p57, Kip2)	-0.921029	1.87424e-18	1.78079e-16
HMOX1	heme oxygenase (decycling) 1	-0.683833	1.20007e-17	1.07272e-15
DUSP10	dual specificity phosphatase 10	-0.639521	1.76716e-17	1.53912e-15
CSF2	colony stimulating factor 2 (granulocyte-macrophage)	-1.2602	4.40489e-16	3.27045e-14
MCHR1	melanin-concentrating hormone receptor 1	-1.01588	1.06066e-15	7.55302e-14
COL14A1	collagen, type XIV, alpha 1	-0.839722	4.90716e-15	3.33368e-13
NRP2	neuropilin 2	-0.585988	5.76294e-14	3.49558e-12
TP53BP2	tumor protein p53 binding protein, 2	-0.541505	3.59621e-13	2.01077e-11
DYRK2	dual-specificity tyrosine-(Y)-phosphorylation regulated kinase 2	-0.552629	5.21282e-13	2.87913e-11
HDAC9	histone deacetylase 9	-0.561663	2.13934e-12	1.06865e-10
FGF5	fibroblast growth factor 5	-0.618319	2.10675e-11	9.32393e-10
BDKRB2	bradykinin receptor B2	-0.728209	3.71286e-11	1.60658e-09
VDR	vitamin D (1,25- dihydroxyvitamin D3) receptor	-0.626062	4.64791e-11	1.97966e-09
CDKN2B	cyclin-dependent kinase inhibitor 2B (p15, inhibits CDK4)	-0.597559	1.27156e-10	5.1882e-09
LIF	leukemia inhibitory factor	-0.461173	1.33645e-10	5.43662e-09
TNF	tumor necrosis factor	-0.765528	3.31386e-10	1.27913e-08
ICAM1	intercellular adhesion molecule 1	-0.425773	4.98957e-10	1.86758e-08
SEMA3C	sema domain, immunoglobulin domain (Ig), short basic domain, secreted, (semaphorin) 3C	-0.492951	8.49319e-10	3.04876e-08
F2RL2	coagulation factor II (thrombin) receptor-like 2	-0.705734	1.30419e-09	4.47475e-08
MAPK10	mitogen-activated protein kinase 10	-0.773446	1.9954e-09	6.69418e-08
INPP5D	inositol polyphosphate-5-phosphatase, 145kDa	-0.547065	3.00874e-09	9.68715e-08
CCND2	cyclin D2	-0.441659	3.21043e-09	1.02878e-07
HBEGF	heparin-binding EGF-like growth factor	-0.5757	7.53153e-09	2.29957e-07
FTL	ferritin, light polypeptide	-0.531737	8.1773e-09	2.4745e-07
FDXR	ferredoxin reductase	-0.369026	4.2089e-08	1.12571e-06
MMP2	matrix metallopeptidase 2 (gelatinase A, 72kDa gelatinase, 72kDa type IV collagenase)	-0.484203	6.95649e-08	1.79692e-06
DPP4	dipeptidyl-peptidase 4	-0.440467	7.39917e-08	1.90764e-06
KITLG	KIT ligand	-0.438194	7.59552e-08	1.95455e-06
NR1D2	nuclear receptor subfamily 1, group D, member 2	-0.492319	8.4086e-08	2.13149e-06
ADAM12	ADAM metallopeptidase domain 12	-0.48254	9.36827e-08	2.3528e-06
BBC3	BCL2 binding component 3	-0.394771	1.08222e-07	2.68813e-06
PIK3CD	phosphatidylinositol-4,5-bisphosphate 3-kinase, catalytic subunit delta	-0.348036	1.26301e-07	3.09199e-06
SOX4	SRY (sex determining region Y)-box 4	-0.442691	1.75624e-07	4.19367e-06
TRAF1	TNF receptor-associated factor 1	-0.448778	1.79778e-07	4.28533e-06
IGFBP3	insulin-like growth factor binding protein 3	-0.67783	1.89187e-07	4.48601e-06
DNM1	dynamin 1	-0.417605	2.42981e-07	5.68224e-06
COL6A3	collagen, type VI, alpha 3	-0.586279	2.82867e-07	6.52514e-06
CDK4	cyclin-dependent kinase 4	-0.347691	4.30085e-07	9.59534e-06
COL27A1	collagen, type XXVII, alpha 1	-0.437078	1.45907e-06	2.89407e-05
TSPYL2	TSPY-like 2	-0.406737	3.23636e-06	5.95025e-05
VEGFC	vascular endothelial growth factor C	-0.417845	5.05248e-06	8.91532e-05
TNFAIP8	tumor necrosis factor, alpha-induced protein 8	-0.401755	5.41976e-06	9.47725e-05
VEGFA	vascular endothelial growth factor A	-0.383315	0.000248948	0.00280004
FGF2	fibroblast growth factor 2 (basic)	-0.272742	0.000335085	0.00357989
ITGA1	integrin, alpha 1	-0.222856	0.00179309	0.0146852
TP53	tumor protein p53	-0.204475	0.00252045	0.0193805
FGFR4	fibroblast growth factor receptor 4	-0.363203	0.00499848	0.0336433
